# Supplementary material for: Sex-specific associations between brominated flame retardants exposure and phenotypic age acceleration in NHANES 2005–2010
Source: Front Public Health. 2025 Apr 8;13:1513757. doi: 10.3389/fpubh.2025.1513757 (PMC12011723; doi:10.3389/fpubh.2025.1513757)
Supplement: Supplementary file 2 [file Table_2.xlsx]

## Sheet: Sheet 1
seqn	Year	age	age2	age3	sex	ethnicity	poverty3	bmi3	marital3	home2	education	pa3	smoke	drinks	Hypertension	DM	cvd	cancer	hei2015_total_score	CKD_EPI_Scr_2009	PBB153	PBDE28	PBDE47	PBDE85	PBDE99	PBDE100	PBDE153	PBDE154	PBDE209	lnPBDE100	lnPBB153	lnPBDE28	lnPBDE47	lnPBDE85	lnPBDE99	lnPBDE153	lnPBDE154	lnPBDE209	phynotypicage	BiologicalAge	Alkaline	bilirubin	iron	GGT	SII	BMI	PhenoAgeAccel	aging	select
31127	2005-2006	0	<20	<40	Male	Non-Hispanic White	low			rented or others
31128	2005-2006	11	<20	<40	Female	Non-Hispanic Black	low			owned or being bought	Middle school or lower	others			no	no			55.0532																										273.565	17.45
31129	2005-2006	15	<20	<40	Male	Non-Hispanic Black	middle		Never married	owned or being bought	High school	inactive			no	no			43.4076	135.346	3.5	5.1	154.1	4.1	38.8	33.7	60.6	3.2	17.6	3.5175	1.25276	1.62924	5.0376	1.41099	3.65842	4.10429	1.16315	2.8679	16.4281	17.7301	88	10.26	8.2	34	873.833	26.53	1.42815	Accelerated
31130	2005-2006	85	≥20	≥60	Female	Non-Hispanic White	middle		WidowedDivorcedSeparated	rented or others	College or more	others	never		no	no	no	no
31131	2005-2006	44	≥20	40-59	Female	Non-Hispanic Black	high	obesity	Married/Living with partner	owned or being bought	College or more	moderate	never	former	yes	no	no	no	44.5172	109.217	17	4.9	89.7	1.8	19.4	18.9	45.3	1.8	17.7	2.93916	2.83321	1.58924	4.49647	0.587787	2.96527	3.81331	0.587787	2.87356	42.4536	47.6782	74	6.84	9.1	17	454.842	30.9	-1.54639	Delayed	1
31132	2005-2006	70	≥20	≥60	Male	Non-Hispanic White	high	normal	Married/Living with partner	owned or being bought	College or more	inactive	never	mild	yes	yes	no	no	61.0272	63.6068	31.3	33.5	1380	31.2	491.2	209.3	101.4	29.6	17.7	5.34377	3.44362	3.51155	7.22984	3.44042	6.19685	4.61907	3.38777	2.87356	67.6978	74.0958	48	17.1	15.9	22	450	24.74	-2.30218	Delayed	1
31133	2005-2006	16	<20	<40	Female	Non-Hispanic Black	high		Never married	owned or being bought	Middle school or lower	others			no	no			48.8066	114.988																			21.1416	18.1493	41	30.78	9.9	27	474.6	16.79	5.14159	Accelerated
31134	2005-2006	73	≥20	≥60	Male	Non-Hispanic White		obesity	Married/Living with partner	owned or being bought	High school	active	never	mild	yes	no	no	no	44.8456	62.2804																			71.3715	68.4689	77	8.55	15	33	432.316	30.63	-1.62848	Delayed
31135	2005-2006	0	<20	<40	Male	others	high			owned or being bought
31136	2005-2006	41	≥20	40-59	Female	Non-Hispanic Black	high		Never married	rented or others	College or more	active	never		no	no	no	no
31137	2005-2006	14	<20	<40	Female	Non-Hispanic Black	low		Never married	rented or others	Middle school or lower	others			no	no			40.9562	116.615	1.8	6.5	150.2	3.1	31.2	27.3	39.2	2.6	17.7	3.30689	0.587787	1.8718	5.01197	1.1314	3.44042	3.66868	0.955511	2.87356	11.782	18.4859	67	8.55	6.8	22	247.467	27.78	-2.21801	Delayed
31138	2005-2006	3	<20	<40	Male	Mexican American	middle			owned or being bought		others				no			60.0451																											16.08
31139	2005-2006	18	<20	<40	Female	others	high		Never married	rented or others	High school	active			yes	no			46.4668																											29.45
31140	2005-2006	11	<20	<40	Female	Non-Hispanic White	high			owned or being bought	Middle school or lower	others			no	no			55.3672																										176.739	18.15
31141	2005-2006	16	<20	<40	Male	Mexican American	high		Never married	owned or being bought	High school	inactive			no	no			49.2786																											18.55
31142	2005-2006	7	<20	<40	Male	Mexican American	low			owned or being bought	Middle school or lower	others				no			62.26																											42.42
31143	2005-2006	19	<20	<40	Male	Non-Hispanic White	high		Never married	owned or being bought	High school	active			no	no			56.1051	131.807																			8.34759	18.8099	47	17.1	28.3	13	564.2	22.57	-10.6524	Delayed
31144	2005-2006	21	≥20	<40	Male	others	low	overweight	Never married	owned or being bought	High school	others	never	mild	no	no	no	no	35.5736	137.469	8.6	14.6	310	8.2	72.4	57.9	55.2	6.7	17.7	4.05872	2.15176	2.68102	5.73657	2.10413	4.28221	4.01096	1.90211	2.87356	19.3345	18.4403	183	11.97	20.4	15	675	25.03	-1.66547	Delayed	1
31145	2005-2006	10	<20	<40	Female	Non-Hispanic White	middle			rented or others	Middle school or lower	others			no	no			41.1069																										465.562	17.41
31146	2005-2006	8	<20	<40	Female	Non-Hispanic White	middle			owned or being bought	Middle school or lower	others			no	no																													254.32	17.79
31147	2005-2006	7	<20	<40	Female	Non-Hispanic Black	low			rented or others	Middle school or lower	others				no			39.1082																										348.333	19.73
31148	2005-2006	16	<20	<40	Female	Non-Hispanic White	low		Never married	rented or others	Middle school or lower	active			no	no			33.9551	130.65																			7.08089	15.6389	104	11.97	18.3	12	442.4	18.28	-8.91911	Delayed
31149	2005-2006	85	≥20	≥60	Female	Non-Hispanic White	low	normal	WidowedDivorcedSeparated	owned or being bought	High school	inactive	never	never	yes	no	no	yes	41.0017	48.0039																			88.5852	80.4484	50	6.84	13.6	12	66	21.63	3.58518	Accelerated
31150	2005-2006	79	≥20	≥60	Male	Non-Hispanic White	low	overweight	WidowedDivorcedSeparated	owned or being bought	High school	active	former	moderate	no	no	no	yes	82.6879	82.3104																			73.2184	71.7669	67	22.23	25.4	16	888.75	28.93	-5.78163	Delayed
31151	2005-2006	59	≥20	40-59	Female	Non-Hispanic Black	middle	overweight	Married/Living with partner	owned or being bought	High school	moderate	former	former	yes	yes		no	51.298	85.0101																			53.2828	62.0259	99	8.55	9.7	14	277.312	29.51	-5.71721	Delayed
31152	2005-2006	27	≥20	<40	Female	Mexican American	middle	obesity	Married/Living with partner	owned or being bought	High school	moderate	never	never	no		no	no	48.8157	127.393																			30.017	24.7898	72	5.13	15.6	8	1488.71	39.88	3.01701	Accelerated
31153	2005-2006	44	≥20	40-59	Female	others	low	obesity	Never married	rented or others	High school	active	former	former	yes	no	no	no	77.1266	120.264																			35.6973	44.7539	75	10.26	9.7	13	402.5	39.1	-8.30274	Delayed
31154	2005-2006	62	≥20	≥60	Male	Non-Hispanic Black	middle	overweight	Married/Living with partner	rented or others	High school	others	now	moderate	yes	no	no	no	46.0672	86.5415	22.6	13.5	250	4.7	47.4	48.1	98.4	5.4	17.7	3.87328	3.11795	2.60269	5.52146	1.54756	3.85862	4.58904	1.6864	2.87356	59.5266	60.9302	153	18.81	38.1	17	421.92	26.98	-2.4734	Delayed	1
31155	2005-2006	38	≥20	<40	Male	others	middle	overweight	Married/Living with partner	rented or others	College or more	inactive	never	never	no	no	no	no	45.6626	109.783	17.9	8.1	118.3	1.8	20.4	19.1	26.3	2.7	17.7	2.94969	2.8848	2.09186	4.77322	0.587787	3.01553	3.26957	0.993252	2.87356	26.4524	37.5713	44	25.65	21	23	420.588	25.61	-11.5476	Delayed	1
31156	2005-2006	43	≥20	40-59	Female	Non-Hispanic Black	low	obesity	WidowedDivorcedSeparated	owned or being bought	College or more	inactive	never		yes	no	no	no	43.2413	109.987	12.3	4.7	94.6	1.8	21.3	17.1	21.5	1.8	26.2	2.83908	2.5096	1.54756	4.54966	0.587787	3.05871	3.06805	0.587787	3.26576	37.5898	47.6695	84	5.13	15.2	29	294.545	31.41	-5.41016	Delayed
31157	2005-2006	11	<20	<40	Female	Mexican American	low			rented or others	Middle school or lower	others			no	no			51.6497																										408.833	19.23
31158	2005-2006	71	≥20	≥60	Male	Non-Hispanic White	high	normal	Married/Living with partner	owned or being bought	College or more	active	now	moderate	yes	no	no	no	34.7163	70.2747																			66.297	69.7468	51	17.1	40.1	20	730	21.65	-4.70304	Delayed
31159	2005-2006	9	<20	<40	Male	Non-Hispanic Black	low			rented or others	Middle school or lower	others			no	no			50.3																										385.412	24.99
31160	2005-2006	39	≥20	<40	Female	Non-Hispanic White	middle	obesity	Married/Living with partner	owned or being bought	High school	moderate	never	mild	no	no	no	no	49.4617	84.8672	8.5	4.4	84.5	1.8	14.8	19.4	59.5	1.8	17.7	2.96527	2.14007	1.4816	4.43675	0.587787	2.69463	4.08598	0.587787	2.87356	37.2499	41.3514	56	13.68	16.7	44	1203.95	35.19	-1.75009	Delayed	1
31161	2005-2006	10	<20	<40	Female	Non-Hispanic White	middle			owned or being bought	Middle school or lower	others			no	no			53.9621																										2380.8	19.36
31162	2005-2006	71	≥20	≥60	Female	Non-Hispanic White	middle	overweight	Married/Living with partner	owned or being bought	High school	inactive	never	former	yes	yes	no	no	58.7415	93.5219																			67.7405	63.3171	55	8.55	6.6	24	626	29.6	-3.25947	Delayed
31163	2005-2006	17	<20	<40	Male	Non-Hispanic Black	middle		Never married	owned or being bought	High school	others			no	no			41.7434																										312	18.75
31164	2005-2006	54	≥20	40-59	Male	Non-Hispanic White	high	overweight	Married/Living with partner	owned or being bought	College or more	inactive	never	mild	yes	no	no	no	34.9789	98.1124	27.6	9.3	172.9	4	37.7	37.8	60.9	3.7	17.7	3.63231	3.31782	2.23001	5.15271	1.38629	3.62966	4.10923	1.30833	2.87356	42.5776	52.5868	67	11.97	13.8	19	610	25.45	-11.4224	Delayed	1
31165	2005-2006	1	<20	<40	Male	Mexican American	middle			owned or being bought						no
31166	2005-2006	15	<20	<40	Male	Non-Hispanic White	low		Never married	owned or being bought	Middle school or lower	inactive			no	no			52.4207	129.034	2.8	6	115.3	1.8	24.1	25.8	62.9	2.7	17.7	3.25037	1.02962	1.79176	4.74754	0.587787	3.18221	4.14155	0.993252	2.87356	12.7524	11.7434	179	13.68	10.9	15	670	20.79	-2.24764	Delayed
31167	2005-2006	37	≥20	<40	Male	Non-Hispanic White	high	obesity	Married/Living with partner	owned or being bought	College or more	moderate	now	mild	yes	no	no	no	52.3655	110.557	217.7	9.7	225.4	6.6	59.7	61.1	74.9	6.3	26.8	4.11251	5.38312	2.27213	5.41788	1.88707	4.08933	4.31615	1.84055	3.2884	34.0913	45.9508	27	11.97	13.4	30	764.731	34.44	-2.90869	Delayed	1
31168	2005-2006	0	<20	<40	Male	Non-Hispanic White				owned or being bought
31169	2005-2006	3	<20	<40	Female	Non-Hispanic Black	middle			owned or being bought		others				no			50.6542																										465	20
31170	2005-2006	14	<20	<40	Male	others	middle		Never married	owned or being bought	Middle school or lower	inactive			no	no			49.044	144.397																			9.92308	11.9328	272	6.84	22.6	10	322.385	24.38	-4.07692	Delayed
31171	2005-2006	12	<20	<40	Female	Non-Hispanic Black	middle			owned or being bought	Middle school or lower	others			no	no			37.4732	163.175																			9.65447	5.98495	210	11.97	10.9	13	510.152	22.13	-2.34553	Delayed
31172	2005-2006	20	≥20	<40	Female	Non-Hispanic White	low	obesity	WidowedDivorcedSeparated	rented or others	High school	active	former		yes		no	no	44.6336	142.349																			25.2714		56	8.55	14.9	13	1027	46.89	5.2714	Accelerated
31173	2005-2006	6	<20	<40	Male	Mexican American	low			rented or others	Middle school or lower	others				no			47.7971																										493.625	15.92
31174	2005-2006	6	<20	<40	Female	Mexican American	low			owned or being bought	Middle school or lower	others				no			50.2634																										211.795	17.9
31175	2005-2006	75	≥20	≥60	Male	Non-Hispanic Black	high	obesity	Married/Living with partner	owned or being bought	Middle school or lower	others	former		yes	no	no	no	57.9423	58.7819																			85.512	79.7944	85	22.23	16.5	322	345.455	31.21	10.512	Accelerated
31176	2005-2006	3	<20	<40	Female	Non-Hispanic White	low			rented or others		others				no			58.6025																										428.108	14.65
31177	2005-2006	18	<20	<40	Female	Non-Hispanic Black	low		Never married	owned or being bought	High school	inactive			no	no			40.2148																										427.375	20.21
31178	2005-2006	14	<20	<40	Female	Mexican American	high		Never married	owned or being bought	Middle school or lower	inactive			no	no			62.9984	139.574																			0.891901	13.2929	85	5.13	10.2	15	260.318	21.63	-13.1081	Delayed
31179	2005-2006	71	≥20	≥60	Male	Non-Hispanic White	low	overweight	WidowedDivorcedSeparated	rented or others	High school	inactive	former	former	yes	no	no	no	57.9234	70.2747																			73.182	73.2634	55	8.55	22.2	21	570.938	26.08	2.18201	Accelerated
31180	2005-2006	12	<20	<40	Female	Non-Hispanic White	middle			owned or being bought	Middle school or lower	inactive			no	no			54.2432																											24.23
31181	2005-2006	16	<20	<40	Male	Non-Hispanic Black	middle		Never married	owned or being bought	High school	moderate			no	no			44.5106	119.553																			18.5216	15.1774	244	8.55	12.5	12	342	22.01	2.5216	Accelerated
31182	2005-2006	2	<20	<40	Female	Mexican American	low			rented or others		others				no			48.5297																										230	15.1
31183	2005-2006	33	≥20	<40	Female	Non-Hispanic White	high	overweight	Married/Living with partner	rented or others	College or more	inactive	never	mild	no	no	no	no	70.6308	88.5206	45.2	12.9	206.6	4.3	27	60.5	77	5.2	17.7	4.10264	3.8111	2.55723	5.33078	1.45862	3.29584	4.34381	1.64866	2.87356	26.8937	28.9322	45	10.26	23.5	16	906.5	25.7	-6.1063	Delayed	1
31184	2005-2006	0	<20	<40	Male	Non-Hispanic White	low			rented or others
31185	2005-2006	1	<20	<40	Male	Non-Hispanic White	low			rented or others						no
31186	2005-2006	46	≥20	40-59	Female	Mexican American	middle	obesity	WidowedDivorcedSeparated	rented or others	Middle school or lower	inactive	now	mild	no	yes	no	no	51.6141	105.824																			47.3689	50.531	85	6.84	14.1	11	510	33.6	1.36888	Accelerated
31187	2005-2006	22	≥20	<40	Female	Non-Hispanic White	high	overweight	Married/Living with partner	owned or being bought	College or more	inactive	never	never	no	no	yes	no	52.7898	110.576																			23.8494	23.7412	39	8.55	10.2	9	549.375	25.26	1.84942	Accelerated
31188	2005-2006	5	<20	<40	Female	Non-Hispanic Black	low			owned or being bought		others				no
31189	2005-2006	9	<20	<40	Female	others	middle			owned or being bought	Middle school or lower	others			no	no																													593.333	20.34
31190	2005-2006	72	≥20	≥60	Male	Non-Hispanic White		overweight	Married/Living with partner	owned or being bought	College or more	active	never	mild	yes	no	yes	no	70.5296	69.7828	43.2	19.6	328.3	5.5	56.5	46.2	49.2	4.4	17.7	3.83298	3.76584	2.97553	5.79393	1.70475	4.03424	3.89589	1.4816	2.87356	62.0265	69.0568	64	11.97	11.3	20	379.2	27.49	-9.97352	Delayed
31191	2005-2006	22	≥20	<40	Female	Mexican American	low	normal	Never married	rented or others	High school	others	never	heavy	no		no	no		140.363	3.3	6.2	122.1	1.8	26.1	30.2	67.4	2.8	17.7	3.40784	1.19392	1.82455	4.80484	0.587787	3.26194	4.21065	1.02962	2.87356	21.4079		49	6.84	12.9	10	514	18.64	-0.592136	Delayed
31192	2005-2006	60	≥20	≥60	Female	Non-Hispanic White	high	obesity	WidowedDivorcedSeparated	owned or being bought	College or more	inactive	former	mild	yes	yes	no	no	73.092	73.2275																			87.1165	69.0616	99	11.97	13.1	21	3440	35.6	27.1165	Accelerated
31193	2005-2006	51	≥20	40-59	Male	Non-Hispanic White	low	overweight	WidowedDivorcedSeparated	rented or others	Middle school or lower	others	now	former	yes	no	no	no	53.4734	100.202	147.7	9	246.9	9.8	97.2	47.9	86.8	7.5	30.2	3.86912	4.99518	2.19722	5.50898	2.28238	4.57677	4.46361	2.0149	3.40784	52.636	48.7217	131	8.55	11.3	24	826.88	26.84	1.63603	Accelerated	1
31194	2005-2006	47	≥20	40-59	Female	Mexican American	low	obesity	WidowedDivorcedSeparated	owned or being bought	Middle school or lower	others	never	heavy	yes	yes	no	no	52.6225	105.084	26.5	13.7	188.3	4.5	36.3	42.4	56.4	3.8	17.7	3.74715	3.27714	2.6174	5.23804	1.50408	3.59182	4.03247	1.335	2.87356	48.3228	53.503	70	11.97	14	41	421.355	36.9	1.32275	Accelerated	1
31195	2005-2006	73	≥20	≥60	Male	Non-Hispanic White	high	normal	Married/Living with partner	owned or being bought	College or more	active	former	mild	yes	no	no	no	33.1028	56.4632																			73.5582	73.1981	35	13.68	9.7	17	1344	22.75	0.558221	Accelerated
31196	2005-2006	12	<20	<40	Female	Non-Hispanic Black	middle			rented or others	Middle school or lower	inactive			no	no			61.195	136.746																			19.2309	11.2976	263	8.55	6.4	7	1098.09	33.48	7.23094	Accelerated
31197	2005-2006	0	<20	<40	Male	Mexican American	low			rented or others
31198	2005-2006	0	<20	<40	Male	Non-Hispanic White	middle			rented or others
31199	2005-2006	25	≥20	<40	Female	Non-Hispanic White	low	normal	Married/Living with partner	rented or others	College or more	inactive	never	heavy	no	no	no	no	69.2677	122.645	9.8	4.4	75.5	1.8	12.3	14.2	30.3	1.8	17.7	2.65324	2.28238	1.4816	4.32413	0.587787	2.5096	3.41115	0.587787	2.87356	9.96001	21.5171	43	20.52	13.4	6	284.778	24.2	-15.04	Delayed	1
31200	2005-2006	1	<20	<40	Female	Non-Hispanic White	high			owned or being bought						no																													176.571
31201	2005-2006	17	<20	<40	Male	Non-Hispanic Black	low		Never married	rented or others	High school	active			no	no			39.5477	118.716																			6.89327	17.5414	97	10.26	16.1	15	181.714	17.82	-10.1067	Delayed
31202	2005-2006	1	<20	<40	Male	Non-Hispanic White	middle			owned or being bought						no
31203	2005-2006	33	≥20	<40	Female	Mexican American	low	overweight	Married/Living with partner	owned or being bought	High school	inactive	never	never	no		no	no	62.6992	115.943																			38.5506	34.166	145	10.26	13.3	28	1125.12	29.7	5.55061	Accelerated
31204	2005-2006	15	<20	<40	Female	Non-Hispanic White	low		Never married	rented or others	Middle school or lower	others			no	no			50.735	116.15																			12.8064	17.8316	66	5.13	11.8	15	1558.12	35.9	-2.19361	Delayed
31205	2005-2006	43	≥20	40-59	Female	Mexican American	high	obesity	Married/Living with partner	owned or being bought	College or more	moderate	never	former	no	no	no	no	47.642	95.4107																			42.7114	44.3573	78	5.13	10.2	24	562.222	31.52	-0.288595	Delayed
31206	2005-2006	17	<20	<40	Female	others	low		Never married	rented or others	High school	inactive			no	no			41.7657	129.735	1.8	8.5	154	3.1	27.4	25.9	31.6	2.7	17.7	3.25424	0.587787	2.14007	5.03695	1.1314	3.31054	3.45316	0.993252	2.87356	12.3844	18.8885	73	13.68	18.8	18	735.556	21.27	-4.61559	Delayed
31207	2005-2006	20	≥20	<40	Female	Non-Hispanic Black	low	normal	Never married	rented or others	College or more	active	never	never	no	no	no	no	33.5237	129.274	8.5	19.7	983.1	29.2	332.1	201.2	92.8	23.7	17.7	5.3043	2.14007	2.98062	6.89071	3.37417	5.80544	4.53045	3.16548	2.87356	11.1348	18.8784	47	11.97	14.9	9	482.857	19.12	-8.86517	Delayed	1
31208	2005-2006	47	≥20	40-59	Female	Non-Hispanic White	high	normal	Married/Living with partner	owned or being bought	College or more	inactive	never	mild	yes	no	no	yes	55.1708	70.4761																			38.3436	44.2736	51	10.26	10.7	20	390	18.34	-8.65643	Delayed
31209	2005-2006	2	<20	<40	Female	Mexican American	low			rented or others		others				no			55.8289																										147.5	14.91
31210	2005-2006	33	≥20	<40	Male	Non-Hispanic White	low	overweight	Never married	owned or being bought	High school	active	now	mild	yes	no	no	no	31.2975	103.173																			38.4546	36.7556	84	8.55	16.3	21	1015.24	27.33	5.45463	Accelerated
31211	2005-2006	17	<20	<40	Female	Non-Hispanic White	high		Never married	owned or being bought	High school	inactive			no	no			35.1499	129.735	2.8	7	186.4	4.7	57.6	36.1	30.4	4.1	17.7	3.58629	1.02962	1.94591	5.22789	1.54756	4.05352	3.41444	1.41099	2.87356	10.9073	20.5901	48	10.26	4.5	5	351	23.27	-6.09269	Delayed
31212	2005-2006	23	≥20	<40	Female	Non-Hispanic Black	low	obesity	Never married	rented or others	High school	inactive	never	never	no		no	no	34.0045	151.041																			26.6103	30.0694	29	8.55	14	15	666.353	67.34	3.61027	Accelerated
31213	2005-2006	53	≥20	40-59	Female	Non-Hispanic Black	low	overweight	Never married	owned or being bought	High school	inactive	never	never	yes	no	yes	no	58.6552	47.3899																			55.5383	50.5175	84	13.68	10	20	472.588	26.38	2.53828	Accelerated
31214	2005-2006	46	≥20	40-59	Female	Non-Hispanic White	low	obesity	Married/Living with partner	owned or being bought	College or more	others	former	mild	no	no	no	yes	26.3366	70.9729																				44.5126	105	6.84	10.2	133		35.44
31215	2005-2006	12	<20	<40	Female	Mexican American	middle			owned or being bought	Middle school or lower	inactive			no	no			31.6671																										753.75	25.61
31216	2005-2006	0	<20	<40	Male	Non-Hispanic Black	middle			rented or others
31217	2005-2006	1	<20	<40	Female	Non-Hispanic Black	low			rented or others						no																													246.198
31218	2005-2006	14	<20	<40	Female	Non-Hispanic Black	middle		Never married	owned or being bought	Middle school or lower	inactive			no	no			50.5244	134.839	3	12.6	418.4	12.2	115.8	83.3	92.1	8.5	17.7	4.42245	1.09861	2.5337	6.03644	2.50144	4.75186	4.52287	2.14007	2.87356	11.6764	10.3378	143	3.42	9.1	36	608.696	34.13	-2.32357	Delayed
31219	2005-2006	9	<20	<40	Male	Non-Hispanic Black	middle			owned or being bought	Middle school or lower	others			no	no			34.8684																										483.12	15.27
31220	2005-2006	50	≥20	40-59	Male	Non-Hispanic White	high	overweight	Married/Living with partner	owned or being bought	High school	others	never	mild	no	no	no	no	58.1787	81.4451																			46.5012	47.5829	55	8.55	16.7	26	378.333	25.36	-3.49879	Delayed
31221	2005-2006	54	≥20	40-59	Female	Non-Hispanic White	high	obesity	Married/Living with partner	owned or being bought	High school	inactive	never	former	no	no	no	no	65.9451	100.041	20.8	10.7	94.8	1.8	12.3	31.2	222.3	1.8	17.7	3.44042	3.03495	2.37024	4.55177	0.587787	2.5096	5.40403	0.587787	2.87356	45.9063	50.1971	92	11.97	9.5	12	583	36.03	-8.09366	Delayed	1
31222	2005-2006	4	<20	<40	Male	Mexican American	low			rented or others		others				no			70.5862																										488.708	16.89
31223	2005-2006	61	≥20	≥60	Male	Mexican American	middle	obesity	Married/Living with partner	owned or being bought	High school	inactive	never	mild	yes	no	no	no	40.1018	75.3888																			60.5345	60.3954	59	13.68	10.2	20	858	30.22	-0.465535	Delayed
31224	2005-2006	9	<20	<40	Male	others	high			owned or being bought	Middle school or lower	others			no	no			46.1788																										115.568	19.94
31225	2005-2006	14	<20	<40	Female	Non-Hispanic White	middle		Never married	owned or being bought	Middle school or lower	inactive			no	no			48.9351	132.498	1.8	12.5	351.8	9.1	123.9	64.3	146.2	7.2	17.7	4.16356	0.587787	2.52573	5.86306	2.20827	4.81947	4.98498	1.97408	2.87356	8.56344	19.9044	101	6.84	15.9	9	354.56	20.28	-5.43656	Delayed
31226	2005-2006	17	<20	<40	Female	others			Married/Living with partner		Middle school or lower	active			no	no			44.4353	114.529																			16.5943	17.038	104	11.97	11.1	14	527.083	23.16	-0.405675	Delayed
31227	2005-2006	64	≥20	≥60	Male	Non-Hispanic White	high	normal	Married/Living with partner	owned or being bought	College or more	active	never	mild	yes	no	no	no	73.4543	82.9835	74.6	28.5	589.8	15.5	117.9	180	280.1	16.4	17.7	5.19296	4.31214	3.3499	6.37978	2.74084	4.76984	5.63515	2.79728	2.87356	57.2685	67.0393	108	13.68	23.5	20	418.385	23.32	-6.73147	Delayed	1
31228	2005-2006	34	≥20	<40	Male	Mexican American	middle	normal	Married/Living with partner	rented or others	High school	others	former	mild	no	no	no	no	51.793	133.897	7.1	20.8	358.1	6.6	80.6	56.1	40.3	6.5	66.5	4.02714	1.96009	3.03495	5.88081	1.88707	4.3895	3.69635	1.8718	4.1972	30.7832	35.7168	90	11.97	26.3	37	399.238	22.92	-3.21683	Delayed	1
31229	2005-2006	4	<20	<40	Male	Mexican American				owned or being bought		others				no			45.4659																											19.72
31230	2005-2006	10	<20	<40	Female	Mexican American	low			rented or others	Middle school or lower	others			no	no			45.9757																										261.545	15.93
31231	2005-2006	30	≥20	<40	Female	Non-Hispanic White	high	normal	Married/Living with partner	rented or others	College or more	inactive	never	moderate	no		no	no	64.2553	132.693	8.1	21.2	449	11.5	100.5	104	133.1	10.7	17.7	4.64439	2.09186	3.054	6.10702	2.44235	4.61016	4.8911	2.37024	2.87356	26.4026	28.4861	72	13.68	22.9	12	788.333	21.76	-3.59735	Delayed
31232	2005-2006	56	≥20	40-59	Female	Non-Hispanic Black	low	overweight	WidowedDivorcedSeparated	rented or others	High school	inactive	never	never	yes	no	no	no	43.3237	119.79																			61.0571	55.2132	94	6.84	3.8	12	855.409	29.1	5.05715	Accelerated
31233	2005-2006	83	≥20	≥60	Male	Non-Hispanic White	middle	obesity	Married/Living with partner	owned or being bought	High school	others	former	mild	no	yes	yes	yes	66.3182	64.5937																			91.396	87.4967	89	10.26	18.8	35	395.294	36.62	8.39601	Accelerated
31234	2005-2006	0	<20	<40	Female	Non-Hispanic Black	low			rented or others
31235	2005-2006	19	<20	<40	Male	Non-Hispanic Black	low		WidowedDivorcedSeparated	owned or being bought	High school	inactive			no	no			50.3925	131.596																			17.803	21.3167	47	17.1	26	19	429.846	35.27	-1.19701	Delayed
31236	2005-2006	5	<20	<40	Female	Mexican American	middle			owned or being bought		others				no			59.516																										873.333	17.05
31237	2005-2006	12	<20	<40	Male	others	high			owned or being bought	Middle school or lower	inactive			no	no			61.8772	156.275																			5.85199	4.67885	334	8.55	10.2	17	412.462	32.01	-6.14801	Delayed
31238	2005-2006	9	<20	<40	Female	Non-Hispanic Black	low			rented or others	Middle school or lower	others			no	no			47.4173																										187.8	19.21
31239	2005-2006	18	<20	<40	Male	Non-Hispanic White	high		Never married	owned or being bought	High school	inactive			no	no			48.9388	114.637	4.9	12.1	412.2	13	128.1	77.3	86	10.8	17.7	4.34769	1.58924	2.49321	6.02151	2.56495	4.85281	4.45435	2.37955	2.87356	12.8132	22.194	99	17.1	21.1	17	301.143	24.06	-5.18679	Delayed
31240	2005-2006	34	≥20	<40	Female	Non-Hispanic White	high	normal	Married/Living with partner	owned or being bought	College or more	inactive	never	moderate	no		no	no	65.9996	115.132																			33.7293	33.3655	53	8.55	24.2	16	1048.67	22.85	-0.270733	Delayed
31241	2005-2006	40	≥20	40-59	Male	others	middle	obesity	Married/Living with partner	owned or being bought	High school	inactive	former	former	no	no	no	no	44.0395	113.729	5.6	10.4	176.7	2.8	31.8	23.4	18.6	2.7	17.6	3.15274	1.72277	2.34181	5.17445	1.02962	3.45947	2.92316	0.993252	2.8679	36.2388	39.8424	63	10.26	25.8	31	981.857	32.31	-3.76124	Delayed	1
31242	2005-2006	58	≥20	40-59	Male	Non-Hispanic White	high	overweight	Married/Living with partner	owned or being bought	College or more	moderate	never	mild	no	no	no	no	53.092	76.9944																			53.2693	53.4439	69	17.1	11.3	16	572	28.31	-4.73074	Delayed
31243	2005-2006	80	≥20	≥60	Male	Non-Hispanic White	high		Married/Living with partner	owned or being bought	College or more	others	never		yes	no	yes	yes
31244	2005-2006	23	≥20	<40	Male	Non-Hispanic White	middle	normal	Married/Living with partner	rented or others	College or more	inactive	former	mild	no	no	no	no	76.573	121.982	28.4	13.9	293.4	5.9	64.5	53.3	69.3	4.1	64.2	3.97594	3.34639	2.63189	5.68154	1.77495	4.16667	4.23844	1.41099	4.162	12.3634	22.8303	60	20.52	21.3	14	215.647	22.45	-10.6366	Delayed	1
31245	2005-2006	18	<20	<40	Female	Mexican American	middle		Never married	owned or being bought	High school	inactive			no	no			54.9918	128.827																			13.3312	21.5453	59	3.42	17	13	796.5	29.18	-4.66878	Delayed
31246	2005-2006	17	<20	<40	Male	Non-Hispanic White	middle		Never married	owned or being bought	High school	inactive			no	no			48.5613	115.445																			14.101	20.1763	118	18.81	19.2	7	270.654	28.07	-2.89903	Delayed
31247	2005-2006	7	<20	<40	Male	Non-Hispanic Black	low			rented or others	Middle school or lower	others				no			39.8737																										225.92	17.31
31248	2005-2006	21	≥20	<40	Male	Mexican American	low	overweight	Married/Living with partner	rented or others	Middle school or lower	others	never	heavy	no	no	no	no	40.7873	129.968																			11.2137	26.2293	61	15.39	20.2	23	303.107	25.16	-9.7863	Delayed
31249	2005-2006	18	<20	<40	Female	Mexican American	low		Married/Living with partner	rented or others	High school	inactive			no	no			57.6888	113.728	41.6	10.7	235.3	4.4	37.3	40.4	51.4	6.1	17.7	3.69883	3.7281	2.37024	5.46086	1.4816	3.61899	3.93964	1.80829	2.87356	17.2489	15.5323	51	22.23	14.9	8	1218.48	21.13	-0.75106	Delayed
31250	2005-2006	10	<20	<40	Female	Non-Hispanic Black	low			owned or being bought	Middle school or lower	others			no	no			50.4157																										579.222	16.08
31251	2005-2006	3	<20	<40	Female	Non-Hispanic Black	low			rented or others		others				no			52.233																										200	17.89
31252	2005-2006	35	≥20	<40	Male	Non-Hispanic Black	high	obesity	Married/Living with partner	owned or being bought	College or more	active	never	mild	no	no	no	no	49.1706	104.615	16	8.2	191.6	4.7	40.5	31.5	28.1	3.4	17.7	3.44999	2.77259	2.10413	5.25541	1.54756	3.7013	3.33577	1.22378	2.87356	35.1014	35.4353	33	18.81	18.4	17	367.481	32.62	0.101404	Accelerated	1
31253	2005-2006	26	≥20	<40	Male	Non-Hispanic White	low		Never married	owned or being bought	College or more	others	now		no	no	no	no
31254	2005-2006	30	≥20	<40	Male	Mexican American	low	normal	Married/Living with partner	rented or others	Middle school or lower	inactive	never	former	no	no	no	no	48.0383	116.129	10.9	13.6	251	4.6	54.5	48.9	64.3	5.2	17.7	3.88978	2.38876	2.61007	5.52545	1.52606	3.9982	4.16356	1.64866	2.87356	25.7694	32.3604	81	10.26	10.6	10	468.182	24.18	-4.23062	Delayed	1
31255	2005-2006	34	≥20	<40	Female	Mexican American	middle	obesity	Married/Living with partner	rented or others	High school	others	never	never	no		no	no	41.4779	115.132																			43.1666	33.0186	149	8.55	21.9	8	866.375	30.4	9.16655	Accelerated
31256	2005-2006	3	<20	<40	Male	Mexican American	middle			owned or being bought		others				no			32.5751																										368.138	17.22
31257	2005-2006	70	≥20	≥60	Male	Non-Hispanic White	low	normal	Married/Living with partner	owned or being bought	College or more	inactive	never	former	no	yes	no	yes	44.6259	92.1189	41.8	13.2	167	2.8	26.2	27.4	57	2.5	17.7	3.31054	3.7329	2.58022	5.11799	1.02962	3.26576	4.04305	0.916291	2.87356	68.8451	64.7306	93	17.1	19.9	42	17.3788	23.55	-1.15493	Delayed	1
31258	2005-2006	20	≥20	<40	Male	others	middle	normal	Never married	rented or others	High school	active	never	never	no	no	no	no	50.9248	81.9324																			13.5119	26.8973	96	11.97	12	19	562.583	23.38	-6.48809	Delayed
31259	2005-2006	35	≥20	<40	Female	Non-Hispanic Black	middle	overweight	Never married	rented or others	College or more	active	never	never	no		no	no	69.0574	138.831																			40.3276	30.1213	107	8.55	19.3	9	546.75	28.81	5.32759	Accelerated
31260	2005-2006	5	<20	<40	Female	Non-Hispanic White	low			rented or others		others				no			48.3023																										279	13.92
31261	2005-2006	49	≥20	40-59	Female	Non-Hispanic Black	middle	overweight	Married/Living with partner	owned or being bought	College or more	moderate	never	mild	no	no	no	no	60.3252	80.1099	25.7	10.7	279.3	5.8	59.4	46.9	27	5.3	17.7	3.84802	3.24649	2.37024	5.63229	1.75786	4.08429	3.29584	1.66771	2.87356	38.4207	45.1599	63	6.84	12.9	45	191.36	29.35	-10.5793	Delayed	1
31262	2005-2006	52	≥20	40-59	Male	Mexican American	middle	overweight	Married/Living with partner	owned or being bought	Middle school or lower	moderate	former	heavy	no	no	no	no	56.5928	99.5005																			43.0656	51.7307	66	11.97	23.6	24	342.913	27.78	-8.93443	Delayed
31263	2005-2006	78	≥20	≥60	Female	Non-Hispanic Black	middle	obesity	Married/Living with partner	owned or being bought	Middle school or lower	moderate	former	former	yes	yes	no	no	77.3538	58.1269	22.2	1.8	129	3	29.2	27.4	33.4	3	17.7	3.31054	3.10009	0.587787	4.85981	1.09861	3.37417	3.50856	1.09861	2.87356	76.4382	81.2182	40	17.1	16.3	21	480.316	31.64	-1.56176	Delayed	1
31264	2005-2006	17	<20	<40	Male	others	middle		Never married	owned or being bought	High school	active			no	no			37.678	115.445																			4.95822	18.8084	93	15.39	20.2	17	156.75	20.46	-12.0418	Delayed
31265	2005-2006	19	<20	<40	Male	Non-Hispanic Black	low		Never married	rented or others	High school	active			no	no																														22.74
31266	2005-2006	62	≥20	≥60	Male	Non-Hispanic White	middle	overweight	WidowedDivorcedSeparated	owned or being bought	High school	others	former	mild	yes	no	no	no	56.917	67.2836																			59.6424	63.8528	110	11.97	17.7	16	967.692	28.82	-2.35761	Delayed
31267	2005-2006	14	<20	<40	Female	Non-Hispanic White	high		Never married	rented or others	Middle school or lower	inactive			no	no			36.2013	139.574	2.8	7	186.4	4.7	57.6	36.1	30.4	4.1	17.7	3.58629	1.02962	1.94591	5.22789	1.54756	4.05352	3.41444	1.41099	2.87356	3.49873	11.9555	85	11.97	20.2	6	257	27.25	-10.5013	Delayed
31268	2005-2006	40	≥20	40-59	Female	Non-Hispanic White	low	obesity	Married/Living with partner	rented or others	High school	inactive	now	former	no	no	no	no	32.6884	110.38																			41.3287	38.019	80	8.55	15.8	24	539	30.56	1.32872	Accelerated
31269	2005-2006	15	<20	<40	Female	Mexican American	middle		Never married	owned or being bought	Middle school or lower	others			no				40.5758	138.597																			13.7803	14.4966	50	10.26	17.9	9	1321.39	29.25	-1.21968	Delayed
31270	2005-2006	8	<20	<40	Female	others	low			rented or others	Middle school or lower	others			no	no			50.7309																										593.6	24.65
31271	2005-2006	14	<20	<40	Male	others	middle		Never married	rented or others	Middle school or lower	others			no	no				144.397																			10.9093	14.1356	118	8.55	6.1	12	446.846	27.8	-3.09067	Delayed
31272	2005-2006	11	<20	<40	Male	Non-Hispanic Black	low			rented or others	Middle school or lower	others			no	no			54.2873																										399.308	17.57
31273	2005-2006	62	≥20	≥60	Male	Non-Hispanic White	high	overweight	Married/Living with partner	owned or being bought	High school	moderate	never	heavy	yes	no	no	no	47.4872	84.1575																			56.083	63.0287	59	15.39	16.3	46	365.524	29.16	-5.91695	Delayed
31274	2005-2006	56	≥20	40-59	Male	Non-Hispanic White	middle		WidowedDivorcedSeparated	rented or others	High school	inactive	now	mild	yes	no	no	no	24.0059	96.7436																			59.0552	60.7173	70	8.55	8.4	20	609.783		3.05517	Accelerated
31275	2005-2006	13	<20	<40	Female	Non-Hispanic Black	middle			owned or being bought	Middle school or lower	others			no	no			44.0907	153.818																			1.21182	9.8521	133	8.55	13.4	13	323.053	20.26	-11.7882	Delayed
31276	2005-2006	36	≥20	<40	Male	Non-Hispanic Black	high	obesity	Married/Living with partner	owned or being bought	College or more	inactive	never	moderate	yes	no	no	no	54.2382	116.783																			34.2797	34.9805	87	11.97	9.1	95	729.969	32.51	-1.72025	Delayed
31277	2005-2006	61	≥20	≥60	Female	Non-Hispanic White	high	overweight	Married/Living with partner	owned or being bought	College or more	active	never	moderate	yes	no	no	yes	56.6682	63.8751	24.6	62.4	2193.6	78.9	444.1	549.9	289.8	55.4	17.7	6.30974	3.20275	4.13357	7.6933	4.36818	6.09605	5.66919	4.01458	2.87356	56.6828	65.3126	80	15.39	23.3	49	735.571	28.8	-4.31717	Delayed	1
31278	2005-2006	65	≥20	≥60	Male	Mexican American	high	overweight	Married/Living with partner	owned or being bought	Middle school or lower	others	now	never	yes	no	no	no	58.4357	82.4026																			59.8162	62.3314	83	11.97	18.4	33	400.941	26.01	-5.18383	Delayed
31279	2005-2006	76	≥20	≥60	Female	Non-Hispanic White	low	normal	Married/Living with partner	rented or others	High school	inactive	never	never	no	no	no	no	37.5801	85.7162																			69.2381	71.5767	48	3.42	14.7	8	423.5	22.69	-6.76187	Delayed
31280	2005-2006	60	≥20	≥60	Female	Non-Hispanic White	middle	obesity	WidowedDivorcedSeparated	owned or being bought	High school	inactive	former	mild	no	no	no	no	63.6316	64.3254																			51.5582	59.8338	72	13.68	16.5	14	348	31.32	-8.4418	Delayed
31281	2005-2006	2	<20	<40	Female	Mexican American	low			rented or others		others				no			57.5859																										555.962	14.67
31282	2005-2006	16	<20	<40	Female	Mexican American	high		Never married	owned or being bought	High school	active			no	no
31283	2005-2006	0	<20	<40	Female	Mexican American	low			rented or others
31284	2005-2006	80	≥20	≥60	Male	Non-Hispanic White	high	normal	Married/Living with partner	owned or being bought	College or more	moderate	former	mild	yes	no		no	51.1744	65.9694																			78.0027	71.2409	47	13.68	25.4	35	1218	21.18	-1.99731	Delayed
31285	2005-2006	57	≥20	40-59	Female	Non-Hispanic White	high	obesity	WidowedDivorcedSeparated	owned or being bought	College or more	active	never	moderate	yes	no	no	no	55.0754	74.7871																			47.7019	52.1975	74	13.68	10.9	21	410.278	33.24	-9.29807	Delayed
31286	2005-2006	27	≥20	<40	Male	Mexican American	low	normal	Married/Living with partner	rented or others	College or more	others	never	mild	no	no	no	no	35.6225	107.614	10.6	11.9	234.3	3.9	40.8	44.7	121.7	3.6	17.7	3.79997	2.36085	2.47654	5.4566	1.36098	3.70868	4.80156	1.28093	2.87356	18.4908	29.0968	98	15.39	12.5	21	255.273	19.22	-8.5092	Delayed	1
31287	2005-2006	2	<20	<40	Male	Mexican American	middle			rented or others		others				no			45.2572																										362.571	20.07
31288	2005-2006	19	<20	<40	Male	Non-Hispanic Black	low		Never married	rented or others	High school	inactive			no	no			45.237	105.211	16.5	7.9	212.5	5.3	49.6	63.7	134.1	5.2	17.7	4.15418	2.80336	2.06686	5.35894	1.66771	3.90399	4.89859	1.64866	2.87356	15.2186	19.6902	52	18.81	10.2	15	1292.5	25.43	-3.78136	Delayed
31289	2005-2006	16	<20	<40	Female	Mexican American	middle		Never married	owned or being bought	High school	inactive			no	no			50.0347	115.337																			10.6755	18.2685	71	8.55	11.3	9	1129.76	30.4	-5.32446	Delayed
31290	2005-2006	41	≥20	40-59	Male	Mexican American	low	overweight	Married/Living with partner	rented or others	Middle school or lower	others	never	mild	no	no	no	no		112.933																			35.3052		107	13.68	22.2	123	821.3	25.71	-5.69476	Delayed
31291	2005-2006	52	≥20	40-59	Male	Non-Hispanic Black	high	obesity	Married/Living with partner	rented or others	College or more	others	never	never	yes	no	no	no	70.9713	83.4421																			53.9923	58.9806	68	10.26	7.7	20	461.067	39.5	1.99225	Accelerated
31292	2005-2006	15	<20	<40	Female	Non-Hispanic Black	middle		Never married	owned or being bought	Middle school or lower	inactive			no	no			33.7899																											23.85
31293	2005-2006	15	<20	<40	Male	Mexican American	middle		Never married	rented or others	Middle school or lower	inactive			no	no			48.3123	135.563	1.8	11.8	212.2	4.5	42	35.6	56.7	4	17.7	3.57235	0.587787	2.4681	5.35753	1.50408	3.73767	4.03777	1.38629	2.87356	8.03354	12.0429	161	10.26	20.8	16	522.9	19.85	-6.96646	Delayed
31294	2005-2006	73	≥20	≥60	Female	Non-Hispanic White	middle	overweight	WidowedDivorcedSeparated	owned or being bought	College or more	others	never	former	yes	no	no	yes	48.5365	87.5417	19.7	11.9	324.3	4.5	57.5	33.7	31.9	3.6	17.7	3.5175	2.98062	2.47654	5.78167	1.50408	4.05178	3.46261	1.28093	2.87356	80.7355	73.5063	82	8.55	7.7	14	920.368	25.94	7.73553	Accelerated	1
31295	2005-2006	11	<20	<40	Male	Non-Hispanic Black	low			rented or others	Middle school or lower	others			no	no			50.2392																										118.688	19.96
31296	2005-2006	4	<20	<40	Female	Non-Hispanic White	low			owned or being bought		others				no			41.3996																										208.696	15.02
31297	2005-2006	85	≥20	≥60	Female	Non-Hispanic White	high	overweight	WidowedDivorcedSeparated	rented or others	High school	others	former	former	yes	no		yes	48.1623	43.1449																			84.7254	85.1765	102	10.26	12.5	27	807.5	26.87	-0.274589	Delayed
31298	2005-2006	33	≥20	<40	Female	Mexican American	middle	overweight	Married/Living with partner	owned or being bought	College or more	others	never	former	no	no	no	no	65.9413	129.926																			32.8751		102	10.26	14.3	9	1306.25	26.87	-0.124853	Delayed
31299	2005-2006	9	<20	<40	Male	others	middle			owned or being bought	Middle school or lower	others				no			48.4899																										223.152	19.28
31300	2005-2006	18	<20	<40	Female	Mexican American	low		Never married	owned or being bought	High school	inactive			no	no			24.5013	76.8558																			10.1028	20.1669	60	6.84	9.5	10	323.125	20.99	-7.89721	Delayed
31301	2005-2006	66	≥20	≥60	Male	Mexican American	middle	obesity	WidowedDivorcedSeparated	owned or being bought	High school	active	never	former	yes	no		no	55.126	81.8258																			60.5267	62.4631	72	11.97	15.9	24	365.174	33.05	-5.47333	Delayed
31302	2005-2006	24	≥20	<40	Female	Non-Hispanic White	middle	obesity	Married/Living with partner	owned or being bought	College or more	active	former	moderate	no		no	no	52.9702	130.106																			29.9261	25.4391	121	6.84	29.2	16	1045.41	30	5.92608	Accelerated
31303	2005-2006	33	≥20	<40	Female	others	middle	obesity	Married/Living with partner	rented or others	Middle school or lower	moderate	never	never	no	no	no	no	57.4044	115.943																			20.6434	28.967	71	8.55	14	24	343.125	30.78	-12.3566	Delayed
31304	2005-2006	53	≥20	40-59	Male	Mexican American		obesity	WidowedDivorcedSeparated	rented or others	Middle school or lower	inactive	now	mild	yes	yes	no	no	59.1417	103.803																			58.7867	56.0877	131	13.68	19	85	625.333	31.15	5.78669	Accelerated
31305	2005-2006	17	<20	<40	Male	Mexican American	middle		Never married	owned or being bought	High school	inactive			no	no			57.8261	127.234																			12.7593	23.656	77	13.68	21.5	18	772.8	25.22	-4.24069	Delayed
31306	2005-2006	0	<20	<40	Male	Non-Hispanic Black	middle			rented or others
31307	2005-2006	77	≥20	≥60	Female	Non-Hispanic White	high	overweight	Married/Living with partner	owned or being bought	High school	active	never		yes	yes		no	49.1215	64.9848	18.5	15.5	191.4	2.7	33.2	25.1	26.8	1.8	17.7	3.22287	2.91777	2.74084	5.25437	0.993252	3.50255	3.2884	0.587787	2.87356	76.4703	83.5051	70	5.13	11.6	16	256.667	27.55	-0.529739	Delayed
31308	2005-2006	59	≥20	40-59	Male	Non-Hispanic Black	high	overweight	WidowedDivorcedSeparated	owned or being bought	College or more	active	now	heavy	yes	no	no	no	53.2791	115.047	61.2	17.4	338.2	4.6	49.3	85.4	170.9	7	17.7	4.44735	4.11415	2.85647	5.82364	1.52606	3.89792	5.14108	1.94591	2.87356	54.8539	59.6754	59	10.26	22.7	38	475.714	27.81	-4.14613	Delayed	1
31309	2005-2006	60	≥20	≥60	Male	Mexican American	low	obesity	Married/Living with partner	rented or others	Middle school or lower	moderate	former	heavy	yes	no	no	no	34.9118	94.0631	26.9	17.6	262.6	3.4	50.6	53.6	66.2	5.7	40.2	3.98155	3.29213	2.8679	5.57063	1.22378	3.92395	4.19268	1.74047	3.69387	54.4686	58.8568	88	18.81	19.2	20	512	31.98	-5.53142	Delayed	1
31310	2005-2006	15	<20	<40	Female	Non-Hispanic White	high		Never married	owned or being bought	Middle school or lower	active			no	no			39.6148																											20.28
31311	2005-2006	71	≥20	≥60	Male	Non-Hispanic White	middle	normal	Married/Living with partner	owned or being bought	High school	active	former	former	no	yes	no	no	49.849																											23.77
31312	2005-2006	10	<20	<40	Male	Mexican American	middle			owned or being bought	Middle school or lower	others			no	no			34.1885																											17.47
31313	2005-2006	12	<20	<40	Female	Non-Hispanic Black	low			rented or others	Middle school or lower	others			no	no			64.473	163.175																			13.1282	6.95463	341	6.84	10.7	7	337.5	17.28	1.12815	Accelerated
31314	2005-2006	28	≥20	<40	Male	Mexican American	high	overweight	Married/Living with partner	owned or being bought	College or more	inactive	never	former	no	no	no	no	62.8652	117.772	7.1	14.6	352	8.8	79.4	72	80.5	7.1	17.7	4.27667	1.96009	2.68102	5.86363	2.17475	4.3745	4.38826	1.96009	2.87356	20.641	32.0811	97	8.55	11.3	15	470.909	27.19	-7.35898	Delayed	1
31315	2005-2006	3	<20	<40	Male	Mexican American	low			owned or being bought		others				no			76.1687																										231.07	14.41
31316	2005-2006	10	<20	<40	Female	Non-Hispanic Black	middle			owned or being bought	Middle school or lower	others			no	no			47.8917																										418	27.93
31317	2005-2006	24	≥20	<40	Male	Non-Hispanic Black	low	obesity	Never married	rented or others	College or more	active	never	mild	no	no	no	no	55.7497	101.58																			18.4212	22.0496	94	25.65	16.1	25	213.895	32.63	-5.57883	Delayed
31318	2005-2006	7	<20	<40	Male	Non-Hispanic Black	low			rented or others	Middle school or lower	others				no			49.2788																										230.208	16.87
31319	2005-2006	8	<20	<40	Male	Non-Hispanic Black	middle			rented or others	Middle school or lower	others			no	no			43.3928																										345.333	19.18
31320	2005-2006	13	<20	<40	Male	Non-Hispanic Black	low			rented or others	Middle school or lower	active			no	no			42.7242	158.932																			7.62878	17.0118	118	13.68	22.2	20	268.571	26.98	-5.37122	Delayed
31321	2005-2006	25	≥20	<40	Female	Mexican American	middle	normal	Married/Living with partner	rented or others	College or more	active	never	never	no		no	no	62.2712	137.436																			21.6271	19.9606	171	6.84	10.7	15	2098.64	19.64	-3.37294	Delayed
31322	2005-2006	4	<20	<40	Male	Mexican American	middle			rented or others		others				no			30.3289																											16.72
31323	2005-2006	83	≥20	≥60	Male	Non-Hispanic White		overweight	WidowedDivorcedSeparated	owned or being bought	Middle school or lower	others	former	former	yes	no	no	yes	50.7238	40.8302																			85.2249		102	8.55	8.8	44	313.333	25.6	2.22489	Accelerated
31324	2005-2006	47	≥20	40-59	Female	Non-Hispanic Black	high	overweight	Married/Living with partner	owned or being bought	College or more	inactive	never	never	yes	no	no	no	52.1276	92.4868																			38.4856	53.6169	60	17.1	22.4	48	526.842	29.94	-8.51444	Delayed
31325	2005-2006	27	≥20	<40	Male	Non-Hispanic White	middle	obesity	Married/Living with partner	rented or others	High school	moderate	never	moderate	no	no	no	no	24.0451	107.614																			27.8164	29.4266	81	13.68	7.2	46	741.4	42.65	0.816407	Accelerated
31326	2005-2006	3	<20	<40	Female	Mexican American	low			rented or others		others				no			29.9735																										190.541	15.19
31327	2005-2006	1	<20	<40	Male	others	high			owned or being bought						no
31328	2005-2006	7	<20	<40	Male	Mexican American					Middle school or lower	others				no																													248.077	16.51
31329	2005-2006	10	<20	<40	Male	Non-Hispanic White	high			owned or being bought	Middle school or lower	others			no	no			34.5207																										227.24	19.37
31330	2005-2006	19	<20	<40	Male	Mexican American	low		Never married	owned or being bought	High school	moderate			no	no			56.7242	125.458																			19.921	19.2211	88	10.26	13.3	69	551.704	36.69	0.921012	Accelerated
31331	2005-2006	16	<20	<40	Male	Non-Hispanic Black	middle		Never married	owned or being bought	Middle school or lower	inactive			no	no			50.1144																											19.64
31332	2005-2006	68	≥20	≥60	Male	Non-Hispanic Black	middle	normal	Married/Living with partner	owned or being bought	High school	others	former	mild	no	no	no	no	38.5062	102.797																			67.6716	68.0329	56	6.84	10.9	20	748.286	20.93	-0.328367	Delayed
31333	2005-2006	29	≥20	<40	Female	Mexican American	middle	obesity	Never married	owned or being bought	College or more	inactive	never	heavy	no	no	no	no	70.5636	125.616	3.3	6.2	122.1	1.8	26.1	30.2	67.4	2.8	17.7	3.40784	1.19392	1.82455	4.80484	0.587787	3.26194	4.21065	1.02962	2.87356	24.2989	32.4866	44	13.68	7.7	17	803.333	40.85	-4.70111	Delayed	1
31334	2005-2006	55	≥20	40-59	Female	Non-Hispanic Black	low	obesity	Never married	rented or others	College or more	inactive	never	former	yes	no	no	no	48.889	101.096																			56.5968	55.8934	88	10.26	9.7	15	330	43	1.59683	Accelerated
31335	2005-2006	0	<20	<40	Male	others	high			owned or being bought
31336	2005-2006	23	≥20	<40	Female	Non-Hispanic White	middle	obesity	Married/Living with partner	owned or being bought	High school	moderate	former	heavy	no	no	no	no	35.9143	124.381	5.8	11	151.2	3.1	29.8	24.3	33.6	1.8	17.7	3.19048	1.75786	2.3979	5.0186	1.1314	3.39451	3.51453	0.587787	2.87356	18.5255	23.0159	61	8.55	12.4	19	732.136	31.05	-4.4745	Delayed	1
31337	2005-2006	54	≥20	40-59	Male	Non-Hispanic White	high	obesity	Married/Living with partner	owned or being bought	College or more	active	former	mild	yes	yes	no	no	48.8651	89.0224	22.3	7.2	178.8	1.8	33.9	29.8	31.7	2.6	17.7	3.39451	3.10459	1.97408	5.18627	0.587787	3.52342	3.45632	0.955511	2.87356	48.9005	54.0049	84	15.39	17.2	67	525.6	36.3	-5.09948	Delayed	1
31338	2005-2006	2	<20	<40	Female	Mexican American	low			owned or being bought		others				no																													210.636
31339	2005-2006	85	≥20	≥60	Female	others	high	normal	WidowedDivorcedSeparated	rented or others	High school	others	never	never	no	no	no	no	47.3096	48.0039																			82.9259	78.6968	105	22.23	10.6	29	608.125	24.69	-2.07415	Delayed
31340	2005-2006	0	<20	<40	Male	Non-Hispanic White	high			owned or being bought
31341	2005-2006	16	<20	<40	Female	Non-Hispanic Black	middle		Never married	rented or others	High school	moderate			no	no			42.5322	150.61																			5.68042	12.4659	81	6.84	9.9	17	305.333	20.71	-10.3196	Delayed
31342	2005-2006	11	<20	<40	Male	Non-Hispanic Black	high			owned or being bought	Middle school or lower	others			no	no			50.1092																										238.615	18.22
31343	2005-2006	61	≥20	≥60	Female	Non-Hispanic White	high	obesity	WidowedDivorcedSeparated	owned or being bought	College or more	active	never	mild	yes	yes		no	46.442	84.0782	91.2	20.1	293.1	4.3	42.6	50.9	40.6	4.2	17.7	3.92986	4.51305	3.00072	5.68051	1.45862	3.75185	3.70377	1.43508	2.87356	62.3961	71.0501	63	5.13	13.4	31	517.433	35.11	1.39612	Accelerated
31344	2005-2006	55	≥20	40-59	Female	Non-Hispanic White	high	obesity	Married/Living with partner	owned or being bought	College or more	active	never	mild	yes	no	no	yes	62.4996	66.6248	19.4	24.3	520.2	7.6	90.6	74.4	145.7	7.1	27.7	4.30946	2.96527	3.19048	6.25421	2.02815	4.50645	4.98155	1.96009	3.32143	48.3717	48.197	42	6.84	15.4	10	372	32.18	-6.62833	Delayed	1
31345	2005-2006	67	≥20	≥60	Female	Non-Hispanic White	middle	overweight	Married/Living with partner	owned or being bought	High school	others	now	mild	yes	no	no	no	67.5478	48.9602																			62.2524	67.8233	58	10.26	8.1	17	715.333	26.15	-4.74757	Delayed
31346	2005-2006	7	<20	<40	Male	Non-Hispanic White	low			owned or being bought	Middle school or lower	others				no			26.4413																											21.7
31347	2005-2006	16	<20	<40	Female	Non-Hispanic White	middle		Never married	owned or being bought	High school	active			no	no			46.3135	115.337																			10.6879	16.6127	72	10.26	19.9	15	617.5	21.43	-5.31211	Delayed
31348	2005-2006	62	≥20	≥60	Male	Non-Hispanic Black	high	obesity	Married/Living with partner	owned or being bought	High school	inactive	now	former	yes	yes	no	no	66.5647	86.5415	59.7	1.8	178.5	3.7	36.6	45.6	104.5	4	17.7	3.81991	4.08933	0.587787	5.18459	1.30833	3.60005	4.64919	1.38629	2.87356	58.3548	59.4147	84	10.26	14	33	357.385	31.16	-3.64518	Delayed	1
31349	2005-2006	13	<20	<40	Female	Non-Hispanic Black	middle			owned or being bought	Middle school or lower	inactive			no	no			54.7576	153.818																			-2.69005	10.8767	199	8.55	9	13	262.636	20.1	-15.6901	Delayed
31350	2005-2006	27	≥20	<40	Female	Non-Hispanic White	middle	overweight	Married/Living with partner	owned or being bought	High school	inactive	now	moderate	no		no	no	34.5383	146.25																			26.2992	22.385	86	5.13	5	5	621.176	25.12	-0.700791	Delayed
31351	2005-2006	6	<20	<40	Male	Non-Hispanic Black	middle			owned or being bought	Middle school or lower	others				no			45.6501																										166.667	17.18
31352	2005-2006	15	<20	<40	Female	Non-Hispanic Black			Never married	rented or others	Middle school or lower	inactive			no	no			37.899	151.672																			-0.812769	16.6369	48	3.42	14.1	10	186.333	26.25	-15.8128	Delayed
31353	2005-2006	53	≥20	40-59	Male	Non-Hispanic White	middle	normal	Married/Living with partner	owned or being bought	High school	moderate	now		no	no	no	no	45.2269																											22.84
31354	2005-2006	9	<20	<40	Male	Non-Hispanic White	high			owned or being bought	Middle school or lower	others			no	no			52.8751																										228	13.47
31355	2005-2006	8	<20	<40	Male	others	middle			owned or being bought	Middle school or lower	others				no
31356	2005-2006	0	<20	<40	Female	Non-Hispanic White	middle			owned or being bought
31357	2005-2006	85	≥20	≥60	Female	Non-Hispanic White	high		WidowedDivorcedSeparated	owned or being bought	High school	inactive	former		yes	no		yes
31358	2005-2006	62	≥20	≥60	Female	Non-Hispanic Black	low	obesity	Married/Living with partner	owned or being bought	College or more	others	never	never	yes	yes	no	no	59.6739	96.245	26.7	13.4	287.3	5.3	58.2	45.4	43.2	4.6	17.7	3.81551	3.28466	2.59525	5.66053	1.66771	4.06389	3.76584	1.52606	2.87356	66.0651	68.9829	71	8.55	10.2	8	784.4	30.71	4.0651	Accelerated	1
31359	2005-2006	3	<20	<40	Female	Mexican American	low			rented or others		others				no			59.6023																										86.1277	17.47
31360	2005-2006	13	<20	<40	Female	Mexican American	high			owned or being bought	Middle school or lower	inactive			no	no			64.7183	117.793																			18.3047	11.1587	94	10.26	6.4	12	410.8	22.55	5.30467	Accelerated
31361	2005-2006	30	≥20	<40	Female	Non-Hispanic White	low	overweight	Married/Living with partner	rented or others	College or more	inactive	never	former	no		no	no	57.8929	124.737	11.1	19.6	431.9	8.5	78.3	141.8	334	9.7	17.7	4.95442	2.40695	2.97553	6.06819	2.14007	4.36055	5.81114	2.27213	2.87356	35.8145	25.0899	49	8.55	11.5	6	767.143	27.26	5.81454	Accelerated
31362	2005-2006	14	<20	<40	Male	Mexican American	low		Never married	owned or being bought	Middle school or lower	inactive			no	no			50.4986	136.518	1.8	11.6	304	5.4	50.6	55.4	64	4.7	17.7	4.01458	0.587787	2.45101	5.71703	1.6864	3.92395	4.15888	1.54756	2.87356	8.29119	12.8072	141	8.55	14.3	12	371.478	30.53	-5.70881	Delayed
31363	2005-2006	28	≥20	<40	Male	Non-Hispanic Black	middle		Never married	owned or being bought	High school	inactive	now	mild	no	no	no	no		109.888																			33.2295		90	13.68	10.9	16	1136.55		5.22953	Accelerated
31364	2005-2006	15	<20	<40	Male	Mexican American	high		Never married	owned or being bought	Middle school or lower	inactive			no	no			48.4766	135.563																			19.8537	13.3743	257	15.39	14	14	530.588	18.83	4.85366	Accelerated
31365	2005-2006	16	<20	<40	Male	Non-Hispanic Black	middle		Never married	owned or being bought	High school	inactive			no	no			36.7131	155.617																			3.8773	17.5689	109	13.68	8.1	17	304.412	21.68	-12.1227	Delayed
31366	2005-2006	0	<20	<40	Male	Mexican American				rented or others
31367	2005-2006	85	≥20	≥60	Female	Non-Hispanic White	middle	normal	WidowedDivorcedSeparated	owned or being bought	High school	inactive	never	mild	yes	no		no	58.7524	53.9652	97.5	23.4	539	8.8	108.4	90.9	105.8	9.4	17.7	4.50976	4.57985	3.15274	6.28972	2.17475	4.68583	4.66155	2.24071	2.87356	89.9377	82.3284	43	13.68	24.9	8	602	18.99	4.93769	Accelerated
31368	2005-2006	69	≥20	≥60	Female	Non-Hispanic White			WidowedDivorcedSeparated	owned or being bought	High school	others	never		yes	yes	yes	no
31369	2005-2006	0	<20	<40	Female	Non-Hispanic Black	middle			owned or being bought
31370	2005-2006	19	<20	<40	Female	Mexican American	low		Never married	rented or others	High school	inactive			no	no			58.4489	134.757																			14.6586	23.326	77	6.84	6.6	13	820.857	31.99	-4.34142	Delayed
31371	2005-2006	16	<20	<40	Male	Non-Hispanic Black	high		Never married	owned or being bought	High school	inactive			no	no			62.6042	155.617																			8.00088	8.67096	315	13.68	14.3	15	194.433	16.88	-7.99912	Delayed
31372	2005-2006	48	≥20	40-59	Female	Non-Hispanic Black	high	overweight	Married/Living with partner	rented or others	College or more	inactive	now	moderate	no	no	no	no	37.9133	91.8394																			48.5791	45.6325	58	3.42	23.1	28	871.941	25.43	0.579059	Accelerated
31373	2005-2006	16	<20	<40	Male	Mexican American	high		Never married	owned or being bought	High school	inactive			no	no			42.1772	116.259																			9.22614	18.3466	100	15.39	23.1	15	389.588	23.73	-6.77386	Delayed
31374	2005-2006	4	<20	<40	Female	Non-Hispanic White	low			rented or others		others				no			55.6217																										367.448	14.23
31375	2005-2006	9	<20	<40	Male	others	high			owned or being bought	Middle school or lower	others			no	no			47.3538																										454.286	21.83
31376	2005-2006	8	<20	<40	Male	Mexican American	middle			owned or being bought	Middle school or lower	others			no	no			53.4222																										524.19	20.97
31377	2005-2006	4	<20	<40	Female	Non-Hispanic White	low			owned or being bought		others				no			52.3553																											16.18
31378	2005-2006	19	<20	<40	Female	Mexican American	middle		Never married	owned or being bought	High school	active			no	no			44.4136	112.931	1.8	12.6	249.3	4.9	49.8	40	48.3	4.2	17.6	3.68888	0.587787	2.5337	5.51866	1.58924	3.90801	3.87743	1.43508	2.8679	16.0549	21.0336	57	13.68	14.1	56	660.923	27.38	-2.94513	Delayed
31379	2005-2006	79	≥20	≥60	Female	Non-Hispanic Black	low	obesity	WidowedDivorcedSeparated	rented or others	High school	inactive	never	former	yes	no	yes	no	60.7832	85.4113																			70.4671	76.0914	59	11.97	11.6	91	139.92	34.03	-8.53286	Delayed
31380	2005-2006	69	≥20	≥60	Male	Non-Hispanic Black	middle	normal	Married/Living with partner	owned or being bought	High school	moderate	now	mild	yes	no	no	no	44.586	82.389																			66.7369	68.2906	59	22.23	21.3	36	425	20.51	-2.26314	Delayed
31381	2005-2006	34	≥20	<40	Female	others	middle	normal	Married/Living with partner	owned or being bought	High school	inactive	never	mild	no	no	no	no	27.5963																										387	21.8
31382	2005-2006	61	≥20	≥60	Male	Non-Hispanic Black	high	overweight	Married/Living with partner	owned or being bought	College or more	inactive	never	mild	yes	no	no	no	72.1725	107.978																			59.4806	58.4471	132	8.55	9.1	120	768.588	25.54	-1.5194	Delayed
31383	2005-2006	27	≥20	<40	Female	Non-Hispanic White	high	overweight	Married/Living with partner	rented or others	High school	inactive	now	mild	yes	no	no	no	40.0181																										759.353	28.15
31384	2005-2006	11	<20	<40	Female	Non-Hispanic White	middle			owned or being bought	Middle school or lower	others			no	no			38.7638																										332.711	29.51
31385	2005-2006	7	<20	<40	Male	others	high			owned or being bought	Middle school or lower	others				no			61.9974																											27.11
31386	2005-2006	45	≥20	40-59	Female	Non-Hispanic White	middle	overweight	Married/Living with partner	rented or others	High school	others	now	heavy	yes	no	no	no	42.9431	106.57																			48.1308	35.3565	91	11.97	17.9	35	2705.52	25.01	3.13078	Accelerated
31387	2005-2006	40	≥20	40-59	Female	Non-Hispanic Black	low	normal	Married/Living with partner	rented or others	High school	inactive	now	mild	no	no	no	no	46.5056	134.039																			28.2378	34.5917	47	3.42	13.6	10	360	19.94	-11.7622	Delayed
31388	2005-2006	60	≥20	≥60	Female	Non-Hispanic White	middle	obesity	Never married	owned or being bought	High school	others	never	former	yes	yes	no	no	51.9561	101.035	15	13.9	181.4	3.1	33.7	30.2	29.6	2.7	17.7	3.40784	2.70805	2.63189	5.2007	1.1314	3.5175	3.38777	0.993252	2.87356	57.5774	60.0848	66	10.26	9.7	18	645.565	49.01	-2.42256	Delayed	1
31389	2005-2006	10	<20	<40	Male	Non-Hispanic White	high			owned or being bought	Middle school or lower	others			no	no			48.1257																										259.714	15.14
31390	2005-2006	2	<20	<40	Female	others	high			rented or others		others				no			50.8787																										233.895	16.37
31391	2005-2006	49	≥20	40-59	Male	Non-Hispanic Black	low	obesity	Never married	owned or being bought	High school	inactive	never	heavy	yes	no	no	no		106.591																			52.6617	51.9508	92	22.23	17	200	240.667	30.6	3.66168	Accelerated
31392	2005-2006	61	≥20	≥60	Male	Mexican American	middle		Married/Living with partner	owned or being bought	High school	inactive	now		yes	yes	no	no
31393	2005-2006	70	≥20	≥60	Male	Non-Hispanic Black	low		Never married	rented or others	Middle school or lower	others	never		yes	yes	no	no	74.86	81.8123																			61.0743	62.5075	113	10.26	11.6	43	937.294		-8.92574	Delayed
31394	2005-2006	19	<20	<40	Female	Non-Hispanic Black	low		Never married	rented or others	High school	others			yes				37.8998	147.469																			18.6292	19.8289	56	10.26	13.4	12	597.08	39.26	-0.370789	Delayed
31395	2005-2006	17	<20	<40	Male	Mexican American	low		Never married	rented or others	High school	others			no	no			39.8585	127.234																			5.56683	15.6746	90	15.39	18.3	9	198.857	19.09	-11.4332	Delayed
31396	2005-2006	55	≥20	40-59	Female	Mexican American	high	obesity	WidowedDivorcedSeparated	rented or others	College or more	inactive	never	moderate	no	no	no	no	58.4641	87.6977																			48.3964	55.1117	63	10.26	14	16	250.067	31.44	-6.60363	Delayed
31397	2005-2006	13	<20	<40	Male	Mexican American	middle			owned or being bought	Middle school or lower	moderate			no	no			50.0314	118.735																			6.02559	10.0181	233	6.84	22.7	11	250.286	17.88	-6.97441	Delayed
31398	2005-2006	12	<20	<40	Male	Non-Hispanic Black	low			rented or others	Middle school or lower	inactive			no	no				180.658																			10.1021	6.43397	242	6.84	15.8	17	184.484	16.77	-1.89793	Delayed
31399	2005-2006	59	≥20	40-59	Male	Non-Hispanic White	high	overweight	WidowedDivorcedSeparated	owned or being bought	College or more	active	now	former	no	no	no	yes	56.3457	76.4554	68.8	7.5	119.6	2.5	21	17.1	60.3	1.8	17.7	2.83908	4.2312	2.0149	4.78415	0.916291	3.04452	4.09933	0.587787	2.87356	57.6958	61.4492	61	6.84	13.6	14	294.321	25.28	-1.30415	Delayed	1
31400	2005-2006	78	≥20	≥60	Female	Non-Hispanic White		normal	WidowedDivorcedSeparated	rented or others	College or more	inactive	now	mild	yes	no	yes	yes	51.8943	84.5204																			71.9782	76.3183	45	6.84	7.3	17	844.2	24.52	-6.02182	Delayed
31401	2005-2006	2	<20	<40	Male	Non-Hispanic White	high			owned or being bought		others				no			48.4169																										330.435	17.58
31402	2005-2006	11	<20	<40	Female	Non-Hispanic Black	low			rented or others	Middle school or lower	others			no	no			49.5796																										296.8	26.77
31403	2005-2006	21	≥20	<40	Female	Non-Hispanic Black	middle	overweight	Married/Living with partner	owned or being bought	College or more	inactive	never	mild	no	no	no	no	56.8144	128.369																			20.1788	28.5375	89	6.84	9.1	19	199.652	29.15	-0.821249	Delayed
31404	2005-2006	2	<20	<40	Male	Mexican American	high			owned or being bought		others				no			18.3704																											15.77
31405	2005-2006	3	<20	<40	Male	Mexican American	low			owned or being bought		others				no			43.0031																											16.11
31406	2005-2006	20	≥20	<40	Female	others	low	normal	Never married	rented or others	High school	inactive	never	never	no		no	no		133.814	10.8	6.6	106.7	2.5	21.3	22.4	27.5	1.8	17.7	3.10906	2.37955	1.88707	4.67002	0.916291	3.05871	3.31419	0.587787	2.87356		20.3326	166	6.84	3.8	9		23.63
31407	2005-2006	64	≥20	≥60	Female	Non-Hispanic Black	high	obesity	Married/Living with partner	owned or being bought	College or more	others	now	mild	yes	yes	no	no	45.6832	94.9023																			81.8837	69.1335	129	11.97	18.1	38	726.75	42.85	17.8837	Accelerated
31408	2005-2006	1	<20	<40	Female	others	low			rented or others						no																													196.56
31409	2005-2006	7	<20	<40	Male	Non-Hispanic Black	high			owned or being bought	Middle school or lower	others				no																														15.69
31410	2005-2006	42	≥20	40-59	Male	Non-Hispanic White	high	normal	Married/Living with partner	owned or being bought	College or more	active	never	mild	no	no	no	no	39.7431	96.8519																			31.8561	40.2302	23	17.1	17.9	18	348	24.88	-10.1439	Delayed
31411	2005-2006	4	<20	<40	Male	Mexican American	high			rented or others		others				no			45.6195																										514.87	21.36
31412	2005-2006	2	<20	<40	Male	Mexican American	low			owned or being bought		others				no			61.0222																										255.2	13.95
31413	2005-2006	34	≥20	<40	Male	others	middle	overweight	Married/Living with partner	owned or being bought	High school	moderate	former	former	no	no	no	no	49.4252	112.912																			23.6616	31.9511	65	13.68	17.6	22	319.565	26.81	-10.3384	Delayed
31414	2005-2006	2	<20	<40	Male	Mexican American	low			owned or being bought		others				no			52.988																										364.767	17.6
31415	2005-2006	23	≥20	<40	Female	Mexican American	low	normal	Married/Living with partner	rented or others	Middle school or lower	others	never	never	no	no	no	no	61.5925	124.381																			17.7696	22.7916	51	11.97	3.4	6	542.5	17	-5.2304	Delayed
31416	2005-2006	52	≥20	40-59	Female	Non-Hispanic White		obesity	Married/Living with partner	owned or being bought	College or more	active	now		no	no	no	yes																												30.61
31417	2005-2006	12	<20	<40	Female	others	low			owned or being bought	Middle school or lower	inactive			no	no			48.3074	141.549	1.8	4.9	100.3	1.8	24.3	20.9	62.2	1.8	17.6	3.03975	0.587787	1.58924	4.60817	0.587787	3.19048	4.13035	0.587787	2.8679	2.84861	13.2293	95	5.13	9.7	20	281.786	25.73	-9.15139	Delayed
31418	2005-2006	11	<20	<40	Female	Mexican American	low			owned or being bought	Middle school or lower	others			no	no			30.4313																										743.04	20.82
31419	2005-2006	0	<20	<40	Female	Non-Hispanic White	low			rented or others
31420	2005-2006	29	≥20	<40	Male	Mexican American	low	overweight	Never married	rented or others	Middle school or lower	inactive	never		no	no	no	no		122.865	1.8	10.2	269.5	5.7	57.4	52	40.6	6.4	55.1	3.95124	0.587787	2.32239	5.59657	1.74047	4.05004	3.70377	1.8563	4.00915	23.2347	33.6624	81	10.26	19.2	20	320.414	27.37	-5.76529	Delayed
31421	2005-2006	3	<20	<40	Female	Mexican American	low			rented or others		others				no			61.4912																										578.571	14.94
31422	2005-2006	4	<20	<40	Female	Non-Hispanic Black	high			owned or being bought		others				no																														15.38
31423	2005-2006	12	<20	<40	Male	Mexican American	low			owned or being bought	Middle school or lower	inactive			no	no			43.5871	156.275																			1.99277	4.8314	254	6.84	13.6	9	521.684	20.65	-10.0072	Delayed
31424	2005-2006	3	<20	<40	Female	Non-Hispanic Black	low			rented or others		others				no			49.236																										222.943	16.96
31425	2005-2006	63	≥20	≥60	Female	Non-Hispanic White	high	overweight	Married/Living with partner	owned or being bought	College or more	moderate	never	mild	no	no	no	no	49.8406	62.984	15	13.9	181.4	3.1	33.7	30.2	29.6	2.7	17.7	3.40784	2.70805	2.63189	5.2007	1.1314	3.5175	3.38777	0.993252	2.87356	53.1418	62.5976	63	11.97	9.3	14	477.75	28.96	-9.85818	Delayed	1
31426	2005-2006	16	<20	<40	Female	others	low		Never married	owned or being bought	High school	inactive			no	no			48.5018	137.627																			0.314432	16.4135	65	8.55	13.3	11	240.692	16.17	-15.6856	Delayed
31427	2005-2006	16	<20	<40	Female	Non-Hispanic Black	low		Never married	rented or others	Middle school or lower	active			no	no			24.0182	150.61																			16.1195	15.0037	124	5.13	5	18	926.25	23.34	0.119452	Accelerated
31428	2005-2006	14	<20	<40	Male	Mexican American	low		Never married	owned or being bought	Middle school or lower	others			no	no			66.7017	154.095	3.3	7.5	128.9	2.8	23.9	26.4	44	2.9	17.7	3.27336	1.19392	2.0149	4.85904	1.02962	3.17388	3.78419	1.06471	2.87356	20.6632	13.9162	185	8.55	2.7	13	960.556	20.56	6.66325	Accelerated
31429	2005-2006	40	≥20	40-59	Male	Non-Hispanic Black	middle	overweight	Married/Living with partner	owned or being bought	High school	inactive	never	heavy	no	no	no	no	45.0233	82.3018																			37.2585	44.1608	40	13.68	10.4	12	455.172	27.01	-2.74148	Delayed
31430	2005-2006	19	<20	<40	Female	Non-Hispanic White	low		Never married	rented or others	High school	active			no	no			58.8029	112.931	3.3	30.6	876.9	24	271.9	125.4	59.8	17.6	17.7	4.83151	1.19392	3.421	6.77639	3.17805	5.60543	4.09101	2.8679	2.87356	13.3523	22.6084	56	8.55	6.3	17	184.218	23.65	-5.64767	Delayed
31431	2005-2006	20	≥20	<40	Female	Mexican American		normal	Never married		High school	moderate	never	former	no		no	no	39.452																											24.32
31432	2005-2006	45	≥20	40-59	Female	Non-Hispanic White	high	overweight	Married/Living with partner	owned or being bought	College or more	active	never	moderate	yes	no	no	no	57.2099	94.0796																			37.6239	45.5001	79	8.55	15.9	18	710.789	26.84	-7.3761	Delayed
31433	2005-2006	4	<20	<40	Female	Mexican American	middle			rented or others		others				no			64.2449																										515.556	16.76
31434	2005-2006	57	≥20	40-59	Male	Non-Hispanic White	low	overweight	Married/Living with partner	owned or being bought	Middle school or lower	inactive	now	former	yes	yes	no	yes	33.7533	96.0664																			70.0471		93	11.97	13.4	31	728.64	26.91	13.0471	Accelerated
31435	2005-2006	38	≥20	<40	Male	Non-Hispanic Black	middle	overweight	Married/Living with partner	rented or others	High school	inactive	never	never	no	no	no	no	62.7927	115.154																			34.4944	40.0041	48	15.39	16.8	82	653.438	28.11	-3.50556	Delayed
31436	2005-2006	0	<20	<40	Female	Non-Hispanic White	high			owned or being bought
31437	2005-2006	59	≥20	40-59	Female	others	middle	overweight	Married/Living with partner	owned or being bought	College or more	others	now	heavy	no	no	yes	no	67.7448	101.747																			47.9945	55.1274	66	10.26	17.7	20	240.48	26.24	-11.0055	Delayed
31438	2005-2006	5	<20	<40	Female	Non-Hispanic White	middle			owned or being bought		others				no																													342.345	16.14
31439	2005-2006	31	≥20	<40	Female	Non-Hispanic White	middle	obesity	Married/Living with partner	owned or being bought	College or more	inactive	never	mild	yes		no	no	61.6933	123.863																			35.7138	34.9133	58	10.26	10	8	1680	38.24	4.71385	Accelerated
31440	2005-2006	30	≥20	<40	Male	Mexican American	high	overweight	Never married	rented or others	College or more	inactive	former	mild	no	no	no	no	59.81	116.129	7.1	14.6	352	8.8	79.4	72	80.5	7.1	17.7	4.27667	1.96009	2.68102	5.86363	2.17475	4.3745	4.38826	1.96009	2.87356	23.0273	28.2411	62	13.68	24.5	21	243.191	29.62	-6.97267	Delayed	1
31441	2005-2006	62	≥20	≥60	Male	Non-Hispanic Black	high	obesity	WidowedDivorcedSeparated	owned or being bought	College or more	inactive	never	mild	yes	yes	no	no	58.1108	70.5168	58.5	10.3	227.4	4.2	41.5	48	48.3	5.2	17.7	3.8712	4.06903	2.33214	5.42671	1.43508	3.72569	3.87743	1.64866	2.87356	61.936	68.9197	96	8.55	13.6	69	729.882	33.74	-0.0639967	Delayed	1
31442	2005-2006	67	≥20	≥60	Male	Mexican American	middle	overweight	Married/Living with partner	owned or being bought	College or more	inactive	former	former	no	yes	no	no	51.2713	89.5497																			83.0071	74.9894	121	18.81	12.2	101	701.857	29.37	16.0071	Accelerated
31443	2005-2006	19	<20	<40	Female	Mexican American	middle		Never married	owned or being bought	High school	moderate			no	no			40.361	134.757	3.1	12.9	229.9	5.4	45.1	51.7	55.8	4.8	17.7	3.94546	1.1314	2.55723	5.43764	1.6864	3.80888	4.02177	1.56862	2.87356	21.8095	21.0633	44	6.84	5.2	19	473.481	33.77	2.80952	Accelerated
31444	2005-2006	38	≥20	<40	Male	Non-Hispanic White	high		Married/Living with partner	owned or being bought	Middle school or lower	active	former		no	no	no	no
31445	2005-2006	3	<20	<40	Male	Mexican American	low			rented or others		others				no			53.1801																										449.191	15.69
31446	2005-2006	18	<20	<40	Female	Non-Hispanic White	middle		Never married	owned or being bought	High school	inactive			no				53.0979	128.827																			18.8081	20.311	56	10.26	8.2	10	851.19	32.23	0.808143	Accelerated
31447	2005-2006	85	≥20	≥60	Male	Non-Hispanic White	low	overweight	WidowedDivorcedSeparated	owned or being bought	High school	inactive	never	never	yes	no	no	yes	64.6905	71.6021																			80.8724	83.6677	65	17.1	21.7	21	1347.27	26.48	-4.12759	Delayed
31448	2005-2006	2	<20	<40	Female	Mexican American	middle			owned or being bought		others				no			59.9461																										604.8	16.74
31449	2005-2006	37	≥20	<40	Female	Non-Hispanic White	high		Never married	owned or being bought	College or more	active	now		no	no	no	no
31450	2005-2006	1	<20	<40	Male	Non-Hispanic White	middle			owned or being bought						no																													263.735
31451	2005-2006	17	<20	<40	Female	Mexican American	low		Never married	rented or others	Middle school or lower	active			no	no			65.9947	129.735	3.1	12.9	229.9	5.4	45.1	51.7	55.8	4.8	17.7	3.94546	1.1314	2.55723	5.43764	1.6864	3.80888	4.02177	1.56862	2.87356	14.1294	14.3304	66	13.68	12.7	15	1435	39.15	-2.87057	Delayed
31452	2005-2006	54	≥20	40-59	Female	Non-Hispanic Black	middle	overweight	Married/Living with partner	owned or being bought	College or more	others	now	mild	no	no	no	no	44.2822	115.325																			54.948	49.7705	103	3.42	13.8	115	584	28.46	0.947972	Accelerated
31453	2005-2006	15	<20	<40	Female	others	high		Never married	rented or others	Middle school or lower	inactive			no	no			36.0206	116.15	1.8	4.9	100.3	1.8	24.3	20.9	62.2	1.8	17.6	3.03975	0.587787	1.58924	4.60817	0.587787	3.19048	4.13035	0.587787	2.8679	4.33688	14.7036	52	20.52	26.1	19	686.133	22.66	-10.6631	Delayed
31454	2005-2006	75	≥20	≥60	Male	others	low	overweight	Married/Living with partner	rented or others	Middle school or lower	others	former	former	yes	yes	no	no	31.1765	61.4115	58.2	17.7	246.6	5.3	55.1	38.7	33	4.3	17.7	3.65584	4.06389	2.87356	5.50777	1.66771	4.00915	3.49651	1.45862	2.87356	86.1404	75.7832	99	3.42	21.5	24	431.393	25.19	11.1404	Accelerated	1
31455	2005-2006	33	≥20	<40	Male	Non-Hispanic Black	high		Married/Living with partner	owned or being bought	College or more	active	never		no	no	no	no
31456	2005-2006	11	<20	<40	Female	Non-Hispanic White	high			owned or being bought	Middle school or lower	others			no	no			80.2804																										337.44	15.43
31457	2005-2006	61	≥20	≥60	Female	Mexican American	high	normal	WidowedDivorcedSeparated	rented or others	High school	inactive	never	former	no	no	no	no	50.5944	72.7149																			53.07	60.4437	91	6.84	14.1	16	442.647	22.44	-7.93004	Delayed
31458	2005-2006	13	<20	<40	Male	Mexican American	high			owned or being bought	Middle school or lower	inactive			no	no			43.6575	145.415	1.8	11.8	212.2	4.5	42	35.6	56.7	4	17.7	3.57235	0.587787	2.4681	5.35753	1.50408	3.73767	4.03777	1.38629	2.87356	16.0085	9.94404	263	8.55	9.7	74	622.818	29.69	3.00855	Accelerated
31459	2005-2006	3	<20	<40	Male	Non-Hispanic White	high			owned or being bought		others				no			52.6867																											19.16
31460	2005-2006	37	≥20	<40	Male	Non-Hispanic Black	low	obesity	WidowedDivorcedSeparated	rented or others	College or more	others	never	moderate	yes	no	no	no	25.4322	115.966																			40.6001	42.8298	49	10.26	15.9	26	382.571	34.68	3.6001	Accelerated
31461	2005-2006	0	<20	<40	Male	Non-Hispanic Black	low			owned or being bought
31462	2005-2006	4	<20	<40	Male	Non-Hispanic Black	low			rented or others		others				no			33.1448																										368	16.34
31463	2005-2006	48	≥20	40-59	Male	Non-Hispanic Black	high	overweight	WidowedDivorcedSeparated	owned or being bought	High school	inactive	now	mild	yes	no		no	56.3867																											28.5
31464	2005-2006	64	≥20	≥60	Male	Non-Hispanic White	high	overweight	Married/Living with partner	owned or being bought	College or more	inactive	now	mild	yes	yes	no	no	39.6937	96.0845																			74.0159	71.2669	76	13.68	16.8	45	539	28.41	10.0159	Accelerated
31465	2005-2006	7	<20	<40	Male	Non-Hispanic White	high			rented or others	Middle school or lower	others				no			37.3312																										999.429	17.06
31466	2005-2006	19	<20	<40	Male	Non-Hispanic Black	low		Never married	rented or others	High school	inactive			no	no			41.5574	131.596	4.7	6	143.3	3	31.4	24.2	40.5	3.5	17.7	3.18635	1.54756	1.79176	4.96494	1.09861	3.44681	3.7013	1.25276	2.87356	17.016	18.2657	51	11.97	14.7	14	624	22.52	-1.98398	Delayed
31467	2005-2006	0	<20	<40	Male	others	middle			rented or others
31468	2005-2006	55	≥20	40-59	Male	Non-Hispanic White	middle	obesity	WidowedDivorcedSeparated	owned or being bought	High school	others	now	moderate	yes	no	no	no		97.4256	68.8	7.5	119.6	2.5	21	17.1	60.3	1.8	17.7	2.83908	4.2312	2.0149	4.78415	0.916291	3.04452	4.09933	0.587787	2.87356	50.8964	58.1579	54	15.39	30.4	225	506.227	31.53	-4.10364	Delayed
31469	2005-2006	74	≥20	≥60	Female	Non-Hispanic White	high	normal	Married/Living with partner	owned or being bought	College or more	inactive	former	mild	no	no		no	64.345	76.7403	19.7	11.9	324.3	4.5	57.5	33.7	31.9	3.6	17.7	3.5175	2.98062	2.47654	5.78167	1.50408	4.05178	3.46261	1.28093	2.87356	66.8496	65.0813	69	11.97	12.5	7	1037.62	24.54	-7.15039	Delayed
31470	2005-2006	26	≥20	<40	Female	Mexican American	low	obesity	Married/Living with partner	owned or being bought	High school	active	never	never	no	no	no	no	45.2055	136.474																			14.7515	25.5144	79	3.42	10.2	9	508.962	32.49	-11.2485	Delayed
31471	2005-2006	49	≥20	40-59	Female	Non-Hispanic Black	middle	normal	Married/Living with partner	rented or others	High school	moderate	now	heavy	yes	yes	no	no	53.6113	119.448																			41.718	40.1082	118	11.97	24.5	60	366	18.4	-7.28196	Delayed
31472	2005-2006	76	≥20	≥60	Male	Non-Hispanic White	middle	obesity	Married/Living with partner	rented or others	College or more	others	former	never	no	no	yes	no	36.2344	37.1442	20.8	7	110.9	1.8	24.9	15.5	19	1.8	17.7	2.74084	3.03495	1.94591	4.70863	0.587787	3.21487	2.94444	0.587787	2.87356	81.7602	78.6897	55	11.97	13.1	29	475.556	32.3	5.7602	Accelerated	1
31473	2005-2006	5	<20	<40	Female	Non-Hispanic Black				rented or others		others				no			32.1235																										1109.5	14.25
31474	2005-2006	6	<20	<40	Female	Non-Hispanic White	middle			rented or others	Middle school or lower	others				no			33.642																										265.263	14.84
31475	2005-2006	1	<20	<40	Male	Non-Hispanic White	middle			owned or being bought						no
31476	2005-2006	5	<20	<40	Male	Mexican American	middle			rented or others		others				no			36.0208																										752.5	14.39
31477	2005-2006	35	≥20	<40	Male	Mexican American	middle	normal	Married/Living with partner	rented or others	Middle school or lower	others	never		no	no	no	no		112.121																			29.9668	36.2179	81	11.97	17	21	635.345	23.84	-5.03318	Delayed
31478	2005-2006	9	<20	<40	Female	Mexican American	middle			owned or being bought	Middle school or lower	others			no	no			32.5342																											15.43
31479	2005-2006	0	<20	<40	Male	Mexican American	low			rented or others
31480	2005-2006	17	<20	<40	Female	Mexican American	low		Never married	owned or being bought	High school	inactive			no	no			50.1565	136.664																			9.3626	13.6281	80	10.26	16.8	14	342	25.79	-7.6374	Delayed
31481	2005-2006	18	<20	<40	Female	Non-Hispanic White	middle		Never married	owned or being bought	High school	inactive			no	no			67.6323																											28.74
31482	2005-2006	16	<20	<40	Male	Mexican American	high		Never married	owned or being bought	High school	moderate			no	no			62.9372	116.259																			8.66372	16.3245	109	11.97	12.4	13	662.5	23.66	-7.33628	Delayed
31483	2005-2006	50	≥20	40-59	Male	Non-Hispanic White	high	obesity	Married/Living with partner	owned or being bought	College or more	others	never	former	no	no	no	no	53.9456	66.3641																			46.3754	51.9364	54	25.65	14.9	17	579.667	32.55	-3.62458	Delayed
31484	2005-2006	7	<20	<40	Male	Non-Hispanic Black	low			rented or others	Middle school or lower	others				no			56.7834																											18.79
31485	2005-2006	15	<20	<40	Female	Non-Hispanic White	high		Never married	owned or being bought	Middle school or lower	inactive			no	no			30.4936	131.571																			3.37712	14.2717	115	10.26	13.4	9	291.4	20.51	-11.6229	Delayed
31486	2005-2006	50	≥20	40-59	Male	Non-Hispanic White	high	normal	Married/Living with partner	owned or being bought	High school	others	now	mild	no	no	no	no	44.1036	91.5592																			41.2123	46.8407	48	6.84	13.8	18	391.2	19.73	-8.78769	Delayed
31487	2005-2006	37	≥20	<40	Female	Non-Hispanic Black	middle	normal	WidowedDivorcedSeparated	rented or others	College or more	inactive	never	never	no	no	no	no	66.7452	136.894	6.1	5.9	136.1	3	37	26.3	30.5	2.8	17.7	3.26957	1.80829	1.77495	4.91339	1.09861	3.61092	3.41773	1.02962	2.87356		34.7946	82	5.13	17.9	15		20.05
31488	2005-2006	38	≥20	<40	Male	Non-Hispanic White	middle	obesity	Married/Living with partner	owned or being bought	College or more	inactive	former	mild	no	no	no	no	30.5697	109.783																			30.8236	39.7284	56	15.39	16.5	36	525.789	30.23	-7.17638	Delayed
31489	2005-2006	7	<20	<40	Female	Mexican American	high			owned or being bought	Middle school or lower	others				no			34.4883																										367	18.96
31490	2005-2006	0	<20	<40	Male	Non-Hispanic White	low			rented or others
31491	2005-2006	46	≥20	40-59	Female	Non-Hispanic Black	high	obesity	Never married	owned or being bought	College or more	others	never	moderate	no	no	no	no	38.5283	107.694																			49.698	48.0801	79	3.42	3	10	723.214	38.73	3.69799	Accelerated
31492	2005-2006	19	<20	<40	Female	others			Never married	rented or others	High school	inactive			no	no			54.6656	112.931																			15.537	21.2794	86	8.55	5.9	16	598.095	21.68	-3.46302	Delayed
31493	2005-2006	2	<20	<40	Female	Mexican American	low			rented or others		others				no			54.8566																										354.857
31494	2005-2006	15	<20	<40	Female	Non-Hispanic White	high		Never married	owned or being bought	Middle school or lower	inactive			no	no			48.133	131.571																			4.86329	15.6726	89	13.68	17.7	5	597.4	19.92	-10.1367	Delayed
31495	2005-2006	8	<20	<40	Male	others	middle			owned or being bought	Middle school or lower	others			no	no			32.6844																										651.429	15.23
31496	2005-2006	51	≥20	40-59	Female	Mexican American		overweight	WidowedDivorcedSeparated	owned or being bought	College or more	active	never	mild	no	no	no	no	39.9952	102.172																			38.2543	42.6378	68	8.55	21.5	52	549.882	25.04	-12.7457	Delayed
31497	2005-2006	50	≥20	40-59	Female	Non-Hispanic White	middle	normal	WidowedDivorcedSeparated	rented or others	High school	moderate	now	former	yes	no	no	no	41.3976	69.0065	363.1	9.5	139.9	1.8	27.4	22.8	33.7	2.6	17.7	3.12676	5.89468	2.25129	4.94093	0.587787	3.31054	3.5175	0.955511	2.87356	42.4469	59.1309	84	8.55	8.8	11	706.105	23.33	-7.55309	Delayed	1
31498	2005-2006	63	≥20	≥60	Female	Mexican American	middle	normal	Married/Living with partner	rented or others	Middle school or lower	active	never	mild	no	no	no	no	44.1631	93.9123																			50.6552	59.945	71	6.84	13.6	16	414.75	22.4	-12.3448	Delayed
31499	2005-2006	12	<20	<40	Female	Mexican American	middle			owned or being bought	Middle school or lower	others				no				150.578	3.5	12.9	281.4	5.7	59.5	65.3	83.1	5.8	17.7	4.17899	1.25276	2.55723	5.63978	1.74047	4.08598	4.42004	1.75786	2.87356	1.91847		151	10.26	15.9	10	321.545	18.1	-10.0815	Delayed
31500	2005-2006	0	<20	<40	Male	Mexican American	middle			owned or being bought
31501	2005-2006	34	≥20	<40	Male	Non-Hispanic White	low	overweight	Married/Living with partner	rented or others	College or more	inactive	now	moderate	no	no	no	no	37.8466	91.1333																			30.913		79	15.39	15.4	20	740.667	29.31	-3.08697	Delayed
31502	2005-2006	38	≥20	<40	Female	Non-Hispanic White	middle	overweight	Married/Living with partner	owned or being bought	High school	active	never	moderate	no	no	no	no	59.4335																											28.24
31503	2005-2006	47	≥20	40-59	Male	Non-Hispanic White	middle	obesity	Married/Living with partner	owned or being bought	College or more	moderate	never	mild	no	no	no	no	63.1015	74.7602	34.9	14	230.7	4.7	47.8	38.3	47.4	4	51.5	3.64545	3.55249	2.63906	5.44112	1.54756	3.86703	3.85862	1.38629	3.94158	42.3729	49.7345	57	17.1	18.4	13	427.8	30.41	-4.62715	Delayed	1
31504	2005-2006	46	≥20	40-59	Male	Non-Hispanic White	high	obesity	Married/Living with partner	owned or being bought	College or more	others	former	mild	yes	no	no	no	47.9758	94.1684	22.3	12.2	262	6.2	56.7	51	47.7	5	17.7	3.93183	3.10459	2.50144	5.56834	1.82455	4.03777	3.86493	1.60944	2.87356	45.2969	47.5018	52	15.39	14	43	356.741	31.19	-0.70312	Delayed	1
31505	2005-2006	15	<20	<40	Male	others	high		Never married	rented or others	Middle school or lower	active			no	no			59.3374	129.034																			7.2146	15.455	145	10.26	20.1	40	306.706	20.34	-7.7854	Delayed
31506	2005-2006	73	≥20	≥60	Male	Non-Hispanic White	low	overweight	Married/Living with partner	owned or being bought	Middle school or lower	others	former	former	yes	no	yes	no	75.063	62.2804																			69.1588	70.0526	65	13.68	9.1	15	187.15	25.02	-3.84121	Delayed
31507	2005-2006	14	<20	<40	Male	Mexican American	middle		Never married	owned or being bought	Middle school or lower	inactive			no	no			44.2355	144.397																			5.82671	14.2841	213	18.81	14.9	15	139.034	30.37	-8.17329	Delayed
31508	2005-2006	73	≥20	≥60	Male	Non-Hispanic White	middle	normal	Married/Living with partner	owned or being bought	High school	others	now	former	no	no	no	no	28.4157	90.198																			76.5579	72.8618	74	6.84	8.6	17	840	18.2	3.5579	Accelerated
31509	2005-2006	35	≥20	<40	Male	Non-Hispanic White	low	normal	WidowedDivorcedSeparated	rented or others	College or more	active	now	heavy	yes	no	no	no	44.0651	101.733																			32.858	31.4703	77	13.68	18.4	25	172.474	24.39	-2.142	Delayed
31510	2005-2006	32	≥20	<40	Male	Mexican American	low	obesity	Married/Living with partner	rented or others	High school	others	never	heavy	yes	yes	no	no	35.4577	120.303	10.9	17.9	364.1	6.2	56.5	109.5	166.6	8	17.7	4.69592	2.38876	2.8848	5.89743	1.82455	4.03424	5.1156	2.07944	2.87356	29.1199	34.9308	80	11.97	22	44	380.348	31.97	-2.88009	Delayed	1
31511	2005-2006	12	<20	<40	Female	Mexican American	high			rented or others	Middle school or lower	inactive			no	no			34.0578																											17.78
31512	2005-2006	51	≥20	40-59	Male	Mexican American	low	obesity	Married/Living with partner	rented or others	Middle school or lower	others	former	heavy	yes	no	no	no	56.8535	111.348	9.1	14.9	237.4	5.1	56.7	47.8	47.3	5.3	17.7	3.86703	2.20827	2.70136	5.46975	1.62924	4.03777	3.85651	1.66771	2.87356	44.1359	53.7075	90	11.97	15	44	668.353	31.32	-6.8641	Delayed	1
31513	2005-2006	65	≥20	≥60	Male	Non-Hispanic Black	middle	normal	Married/Living with partner	rented or others	High school	others	former	former	yes	no	no	no	55.2965	53.5628																			62.7395	70.7242	97	15.39	15	19	320.143	23.18	-2.26045	Delayed
31514	2005-2006	17	<20	<40	Female	Mexican American	low		Married/Living with partner	owned or being bought	High school	others			no	no			50.7467	136.664																			13.2954	17.7471	89	8.55	9	19	665	31.95	-3.70462	Delayed
31515	2005-2006	16	<20	<40	Male	Mexican American	low		Never married	rented or others	High school	inactive			no	no			61.4631	134.614	5	17.5	424.9	7.8	74	85.1	106.7	7.8	17.7	4.44383	1.60944	2.8622	6.05185	2.05412	4.30407	4.67002	2.05412	2.87356	11.2069	17.8857	142	8.55	12.4	15	348.815	28.07	-4.7931	Delayed
31516	2005-2006	14	<20	<40	Female	Non-Hispanic Black	middle		Never married	rented or others	Middle school or lower	inactive			no	no				160.898																			11.2905	18.9231	49	13.68	21.5	10	270.882	26	-2.70953	Delayed
31517	2005-2006	51	≥20	40-59	Female	Non-Hispanic White	low	obesity	WidowedDivorcedSeparated	rented or others	High school	inactive	never	moderate	no	no	no	yes	39.3688	78.0065																			48.9994	49.4563	64	8.55	22.6	13	642.857	35.17	-2.00064	Delayed
31518	2005-2006	40	≥20	40-59	Female	others	middle	overweight	Married/Living with partner	rented or others	College or more	moderate	never	moderate	yes	no	no	yes	43.1891	97.4427	40.4	14.1	188.7	3.8	37.3	32.5	65.1	3.7	17.7	3.48124	3.69883	2.64617	5.24016	1.335	3.61899	4.17592	1.30833	2.87356	41.9639	41.6554	56	6.84	3.4	12	612.625	27.34	1.96386	Accelerated	1
31519	2005-2006	57	≥20	40-59	Female	Non-Hispanic White	high	obesity	WidowedDivorcedSeparated	owned or being bought	High school	inactive	former	moderate	no	yes	no	no	33.1259	86.4742																			65.915	60.7446	114	6.84	17.4	64	717.6	46.24	8.91496	Accelerated
31520	2005-2006	53	≥20	40-59	Male	Non-Hispanic Black	low	overweight	WidowedDivorcedSeparated	rented or others	High school	inactive	never	never	yes	yes	no	no	35.9618	68.6057																			51.9741	67.5994	62	11.97	13.6	18	382.5	25.73	-1.02587	Delayed
31521	2005-2006	13	<20	<40	Female	Non-Hispanic White	high			owned or being bought	Middle school or lower	inactive			no	no			43.9784	140.558	3.2	13.6	315.6	7	71.4	72.4	89.5	7.1	17.7	4.28221	1.16315	2.61007	5.75448	1.94591	4.2683	4.49424	1.96009	2.87356	-0.25685	12.9286	157	15.39	22	9	454.412	17.62	-13.2568	Delayed
31522	2005-2006	28	≥20	<40	Male	Non-Hispanic White	high	overweight	Married/Living with partner	rented or others	High school	inactive	now	mild	no	no	no	no	54.8134	95.0564																			25.3793	31.353	48	10.26	22.4	22	400	27.1	-2.62067	Delayed
31523	2005-2006	0	<20	<40	Male	Mexican American
31524	2005-2006	52	≥20	40-59	Female	Non-Hispanic White		obesity	Married/Living with partner	owned or being bought	High school	others	never	former	no	no	no	no	40.4739	89.5654																			48.0611	48.8404	59	11.97	13.1	14	757.565	35.24	-3.93891	Delayed
31525	2005-2006	33	≥20	<40	Female	Non-Hispanic White	middle	obesity	Married/Living with partner	owned or being bought	College or more	inactive	former	heavy	no		no	no	41.5074	129.926	20.9	4.2	87.6	1.8	16.7	25.9	48.8	1.8	17.7	3.25424	3.03975	1.43508	4.47278	0.587787	2.81541	3.88773	0.587787	2.87356	24.3403	28.8995	50	5.13	15.2	9	646.538	34.78	-8.6597	Delayed
31526	2005-2006	2	<20	<40	Female	Non-Hispanic Black	low			owned or being bought		others				no																													606.061	17.05
31527	2005-2006	59	≥20	40-59	Male	Non-Hispanic White	middle	normal	WidowedDivorcedSeparated	rented or others	College or more	inactive	now	mild	no	no	no	no	36.5152	85.9499																			55.8233	52.8435	65	20.52	28.1	24	797.692	21.34	-3.17666	Delayed
31528	2005-2006	20	≥20	<40	Male	Mexican American	middle	overweight	Never married	owned or being bought	High school	inactive	never	heavy	no	no	no	no	49.708	124.58																			14.6756	21.1803	80	6.84	21.9	23	471.875	25.06	-5.32436	Delayed
31529	2005-2006	42	≥20	40-59	Female	Non-Hispanic White	high	obesity	Never married	rented or others	High school	inactive	now	heavy	no	no	no	no	41.8253	121.966	25.2	8.4	160.5	2.9	28.9	23.5	19	1.8	17.7	3.157	3.22684	2.12823	5.07829	1.06471	3.36384	2.94444	0.587787	2.87356	29.9658	35.8095	52	6.84	14.5	15	333.333	30.33	-12.0342	Delayed	1
31530	2005-2006	28	≥20	<40	Female	Non-Hispanic Black	high	obesity	Never married	owned or being bought	College or more	others	never	former	no	no	no	no	46.9729	105.692																			17.8914	28.2843	53	6.84	12	31	496.5	33.86	-10.1086	Delayed
31531	2005-2006	80	≥20	≥60	Female	Non-Hispanic White		overweight	Married/Living with partner	owned or being bought	College or more	moderate	never	former	yes	no	no	no	41.4093	83.3412																			72.4307	82.697	77	8.55	18.8	23	350	25.73	-7.5693	Delayed
31532	2005-2006	19	<20	<40	Male	Non-Hispanic Black	low		Never married	rented or others	High school	inactive			no	no			51.7945	152.372																			22.3545		96	11.97	12.7	35	630	55.97	3.35449	Accelerated
31533	2005-2006	20	≥20	<40	Female	Mexican American	middle	normal	Never married	rented or others	College or more	active	never	never	no	no	no	no	49.0197	127.03																			9.50068	20.5871	56	5.13	5.6	14	465.75	20.59	-10.4993	Delayed
31534	2005-2006	23	≥20	<40	Male	Non-Hispanic Black	low	normal	WidowedDivorcedSeparated	rented or others	High school	active	now	mild	no	no	no	no	58.173	113.816	89.2	5	98.3	2.7	22.6	24.2	55.1	1.8	28.2	3.18635	4.49088	1.60944	4.58802	0.993252	3.11795	4.00915	0.587787	3.33932	15.2643	27.6125	58	23.94	22.9	25	280	24.83	-7.73566	Delayed	1
31535	2005-2006	21	≥20	<40	Female	Non-Hispanic Black	low	normal	Never married	rented or others	High school	others	never	former	no		no	no	39.2276	145.412																			23.7118	19.2538	79	6.84	7.7	8	1061.9	24.71	2.71178	Accelerated
31536	2005-2006	4	<20	<40	Female	Mexican American	high			owned or being bought		others				no			60.7149																											14.62
31537	2005-2006	16	<20	<40	Female	Non-Hispanic White	low		Never married	owned or being bought	High school	inactive			no	no			35.8865	115.337																			13.4214	16.5325	68	6.84	2.3	15	829.231	20.44	-2.57858	Delayed
31538	2005-2006	0	<20	<40	Female	Mexican American	low			rented or others
31539	2005-2006	17	<20	<40	Female	others	low		Never married	rented or others	High school	inactive			no	no			48.2868																											20.68
31540	2005-2006	18	<20	<40	Female	Non-Hispanic Black	middle		Never married	owned or being bought	High school	active			no	no			56.4584	131.103																			10.5787	16.8497	61	23.94	17.4	17	475.812	19.81	-7.42125	Delayed
31541	2005-2006	10	<20	<40	Female	Mexican American	low			rented or others	Middle school or lower	others			no	no			38.3244																										1521.14	28.17
31542	2005-2006	34	≥20	<40	Male	Non-Hispanic White	low		WidowedDivorcedSeparated	owned or being bought	College or more	moderate	now		no	no	no	no
31543	2005-2006	7	<20	<40	Female	Non-Hispanic White	middle			owned or being bought	Middle school or lower	others				no			41.8824																										286.579	14.34
31544	2005-2006	19	<20	<40	Female	Mexican American	low		Never married	owned or being bought	High school	active			no	no			41.6633	134.757	3.1	12.9	229.9	5.4	45.1	51.7	55.8	4.8	17.7	3.94546	1.1314	2.55723	5.43764	1.6864	3.80888	4.02177	1.56862	2.87356	6.21339	17.2559	76	5.13	6.6	13	355.034	31.26	-12.7866	Delayed
31545	2005-2006	33	≥20	<40	Female	Mexican American	low	normal	Married/Living with partner	rented or others	Middle school or lower	inactive	never	former	yes	no	no	no	41.3473	122.135																			42.6716	31.7463	54	11.97	4.5	10	1400.14	21.38	9.67162	Accelerated
31546	2005-2006	80	≥20	≥60	Female	Non-Hispanic White	low	obesity	WidowedDivorcedSeparated	rented or others	High school	others	now	former	yes	no	no	no	30.3766	63.6296																			73.6961	83.0335	99	10.26	9.3	13	276.344	32.22	-6.30391	Delayed
31547	2005-2006	27	≥20	<40	Male	Mexican American	low		Married/Living with partner	rented or others	Middle school or lower	others	never	heavy	no	no	no	no	42.6432	118.603																			22.8185	33.2337	89	13.68	13.6	13	397.32		-4.18155	Delayed
31548	2005-2006	69	≥20	≥60	Male	Mexican American	middle	obesity	WidowedDivorcedSeparated	owned or being bought	Middle school or lower	inactive	now	heavy	yes	no	no	no	51.8311	98.1223																			60.9264	63.301	76	8.55	14.1	45	388.028	34.59	-8.07365	Delayed
31549	2005-2006	7	<20	<40	Male	Non-Hispanic White	middle			rented or others	Middle school or lower	others				no			54.8427																										1050.6	16.21
31550	2005-2006	23	≥20	<40	Male	Non-Hispanic White	middle	obesity	Married/Living with partner	rented or others	College or more	moderate	now	mild	yes	no	no	no	35.808	110.681																			22.2128	28.7166	55	15.39	9.3	26	501.667	47.15	-0.787213	Delayed
31551	2005-2006	53	≥20	40-59	Female	Non-Hispanic White	middle	obesity	WidowedDivorcedSeparated	owned or being bought	College or more	inactive	former	moderate	yes	no	no	yes	55.4918	88.9384	25.2	8.4	160.5	2.9	28.9	23.5	19	1.8	17.7	3.157	3.22684	2.12823	5.07829	1.06471	3.36384	2.94444	0.587787	2.87356	47.9246	53.1978	72	10.26	15.8	13	960.235	31.76	-5.07544	Delayed	1
31552	2005-2006	5	<20	<40	Female	Non-Hispanic Black	high			owned or being bought		others				no
31553	2005-2006	48	≥20	40-59	Male	Mexican American	middle	obesity	Married/Living with partner	rented or others	High school	inactive	former	moderate	yes	no	no	no	49.3615	102.336																			43.0807	55.4856	80	18.81	21.7	39	759.043	31.22	-4.91929	Delayed
31554	2005-2006	15	<20	<40	Male	Non-Hispanic Black	middle		Never married	owned or being bought	Middle school or lower	others			no	no			44.1666	156.714																			7.86747	15.0498	164	32.49	20.1	15	373.714	19.82	-7.13253	Delayed
31555	2005-2006	43	≥20	40-59	Male	Non-Hispanic White	high	obesity	WidowedDivorcedSeparated	owned or being bought	High school	inactive	former	heavy	yes	no	no	no	47.6107	105.994	34.9	14	230.7	4.7	47.8	38.3	47.4	4	51.5	3.64545	3.55249	2.63906	5.44112	1.54756	3.86703	3.85862	1.38629	3.94158	38.1034	45.8808	69	8.55	19	300	827.273	33.73	-4.89656	Delayed	1
31556	2005-2006	18	<20	<40	Female	Non-Hispanic Black	low		Never married	rented or others	High school	inactive			no	no			43.5185	148.509	1.8	7.7	194	4.5	53.4	34	51.8	4	17.7	3.52636	0.587787	2.04122	5.26786	1.50408	3.97781	3.94739	1.38629	2.87356	15.308	20.8487	54	11.97	8.4	11	598.957	23.51	-2.69196	Delayed
31557	2005-2006	36	≥20	<40	Male	Mexican American	middle		Married/Living with partner	owned or being bought	High school	inactive	never		no	no	no	no
31558	2005-2006	85	≥20	≥60	Male	Non-Hispanic White	middle	obesity	Never married	rented or others	High school	others	never	never	yes	no	yes	no		63.6926	183.5	6	88.1	1.8	12.7	10.7	13.5	1.8	17.7	2.37024	5.21221	1.79176	4.47847	0.587787	2.5416	2.60269	0.587787	2.87356	85.8066	85.4541	88	11.97	8.6	11	489.789	43.44	0.806585	Accelerated
31559	2005-2006	66	≥20	≥60	Female	Non-Hispanic White	middle	obesity	Married/Living with partner	owned or being bought	High school	moderate	never	never	yes	yes	no	yes	66.2481	91.954																			60.3616	68.7303	74	13.68	15.9	18	303.529	30.52	-5.63839	Delayed
31560	2005-2006	18	<20	<40	Male	others	middle		Never married	rented or others	High school	inactive			no	no			42.1753	114.637	1.8	19.7	516.6	13.2	137.6	81.1	112.6	10.9	17.7	4.39568	0.587787	2.98062	6.24727	2.58022	4.92435	4.72384	2.38876	2.87356	18.7109	23.5527	78	11.97	14	16	162.094	41.54	0.710869	Accelerated
31561	2005-2006	12	<20	<40	Male	Non-Hispanic Black	middle			rented or others	Middle school or lower	inactive			no	no			25.2949	180.658	2.6	5.6	240.6	4.5	63.5	86.1	78.1	16.1	17.7	4.45551	0.955511	1.72277	5.48314	1.50408	4.15104	4.35799	2.77882	2.87356	6.70989	5.39792	283	10.26	17.9	10	155.733	16.68	-5.29011	Delayed
31562	2005-2006	6	<20	<40	Female	Non-Hispanic Black				rented or others	Middle school or lower	others				no
31563	2005-2006	61	≥20	≥60	Female	Non-Hispanic White	high	obesity	Married/Living with partner	owned or being bought	High school	moderate	former	former	yes	no	no	no	59.5465	56.8191																			57.9011	62.58	68	11.97	9.5	9	516.8	40.51	-3.09887	Delayed
31564	2005-2006	18	<20	<40	Male	Non-Hispanic Black	middle		Married/Living with partner	rented or others	High school	inactive			no	no			43.3165	132.524	7.2	11.1	430.4	10.4	117	78.6	74.5	8.4	17.7	4.36437	1.97408	2.40695	6.06472	2.34181	4.76217	4.3108	2.12823	2.87356	17.4036	16.5163	89	11.97	8.1	17	965.067	21.96	-0.596389	Delayed
31565	2005-2006	19	<20	<40	Male	Mexican American	middle		Never married	rented or others	Middle school or lower	others			no	no			60.2135	131.807																			13.4732	23.4801	62	10.26	19.2	34	450.571	28.73	-5.52681	Delayed
31566	2005-2006	13	<20	<40	Male	Non-Hispanic White	middle			rented or others	Middle school or lower	others			no	no			53.6606	184.387																			11.4271	7.9461	230	11.97	6.3	12	816	21.39	-1.57288	Delayed
31567	2005-2006	55	≥20	40-59	Male	Non-Hispanic White	high	overweight	Married/Living with partner	owned or being bought	College or more	moderate	never	mild	yes	no	no	no	51.32	58.5181	22.3	12.2	262	6.2	56.7	51	47.7	5	17.7	3.93183	3.10459	2.50144	5.56834	1.82455	4.03777	3.86493	1.60944	2.87356	52.8623	55.3502	107	11.97	14	20	396	26.23	-2.13768	Delayed	1
31568	2005-2006	11	<20	<40	Male	Non-Hispanic Black	middle			owned or being bought	Middle school or lower	others			no	no																														26.1
31569	2005-2006	62	≥20	≥60	Female	Non-Hispanic White	high	overweight	Married/Living with partner	owned or being bought	High school	inactive	former	mild	yes	yes	no	no	57.3713	72.2059																			54.3961	57.2001	62	6.84	15.6	14	334.1	28.08	-7.60385	Delayed
31570	2005-2006	52	≥20	40-59	Male	Non-Hispanic White	high	overweight	Married/Living with partner	owned or being bought	College or more	inactive	never	mild	no	no	no	no	60.4165	80.3089																			42.9647	50.3135	61	11.97	24.5	5	290.957	27.02	-9.03534	Delayed
31571	2005-2006	19	<20	<40	Female	Mexican American	low		Never married	owned or being bought	High school	active			no	yes			36.3029	154.705																			38.211	29.3978	106	11.97	18.4	19	332.595	22.29	19.211	Accelerated
31572	2005-2006	17	<20	<40	Male	Mexican American	low		Never married	rented or others	Middle school or lower	others			no	no			36.5205	127.234																			18.0542	17.6605	83	8.55	21.9	28	443.333	26.27	1.05422	Accelerated
31573	2005-2006	65	≥20	≥60	Female	Non-Hispanic Black	middle		Married/Living with partner	rented or others	High school	inactive	never	former	yes	yes		yes	50	112.451																			60.2575	57.5441	61	10.26	6.1	58	616		-4.7425	Delayed
31574	2005-2006	14	<20	<40	Male	Non-Hispanic White	high		Never married	owned or being bought	Middle school or lower	inactive			no	no			32.1615	154.095	66.9	7.5	229.4	6.3	56.1	47.8	84.5	4	17.7	3.86703	4.2032	2.0149	5.43547	1.84055	4.02714	4.43675	1.38629	2.87356	5.36974	7.23921	295	11.97	17	18	319.385	18.89	-8.63026	Delayed
31575	2005-2006	15	<20	<40	Male	Non-Hispanic White	middle		Never married	owned or being bought	Middle school or lower	inactive			no	no			37.8951	129.034	4.4	7.8	475.8	11.9	116.3	95	96	9.9	17.7	4.55388	1.4816	2.05412	6.165	2.47654	4.75617	4.56435	2.29253	2.87356	8.55066	15.4875	93	17.1	27.6	15	892.059	24.45	-6.44934	Delayed
31576	2005-2006	51	≥20	40-59	Male	Non-Hispanic White	middle		Married/Living with partner	owned or being bought	High school	inactive	former		no	no	yes	no
31577	2005-2006	52	≥20	40-59	Female	Non-Hispanic White	high	normal	WidowedDivorcedSeparated	owned or being bought	College or more	moderate	now	moderate	no	no	no	no	34.8806	77.4605																			43.0266	48.979	44	13.68	26.9	12	962.5	20.39	-8.97336	Delayed
31578	2005-2006	4	<20	<40	Female	Mexican American	low			owned or being bought		others				no			76.2615
31579	2005-2006	19	<20	<40	Male	Non-Hispanic White	high		Never married	owned or being bought	High school	inactive			no	no			44.9873	101.26																			21.9453	26.3233	92	10.26	18.3	87	813	35.81	2.94528	Accelerated
31580	2005-2006	12	<20	<40	Male	Non-Hispanic White	low			owned or being bought	Middle school or lower	inactive			no	no			34.6217	156.275																			10.8781	4.30171	309	11.97	8.4	23	351.588	21.68	-1.12189	Delayed
31581	2005-2006	18	<20	<40	Male	Non-Hispanic Black	middle		Never married	owned or being bought	High school	active			no	no
31582	2005-2006	37	≥20	<40	Male	Non-Hispanic Black	middle	overweight	Married/Living with partner	owned or being bought	College or more	others	never	former	yes	no	no	no	36.6204	115.966																			23.568	41.0026	58	17.1	21	28	349.16	26.18	-13.432	Delayed
31583	2005-2006	13	<20	<40	Male	Mexican American	low			rented or others	Middle school or lower	others			no	no			45.9134	155.181																			20.7038	14.0829	252	10.26	5.7	24	777.28	45.08	7.70381	Accelerated
31584	2005-2006	0	<20	<40	Female	Non-Hispanic Black	middle			rented or others
31585	2005-2006	40	≥20	40-59	Female	Mexican American	low	obesity	Married/Living with partner	owned or being bought	College or more	active	never	never	yes	no	no	no	59.8226	116.275																			38.7789	45.7708	81	8.55	8.4	18	793.143	37.13	-1.2211	Delayed
31586	2005-2006	8	<20	<40	Male	Mexican American					Middle school or lower	others			no	no			56.4305																										550.095	18.37
31587	2005-2006	70	≥20	≥60	Male	Mexican American	low	overweight	Married/Living with partner	owned or being bought	Middle school or lower	active	former	former	no	no	no	no	39.2352	92.1189																			67.9664	65.8762	66	10.26	14.3	12	947.6	26	-2.03356	Delayed
31588	2005-2006	19	<20	<40	Female	Non-Hispanic White	middle		Never married	owned or being bought	High school	others			no	no			37.5937	112.931																			6.91599	17.2207	53	15.39	27.4	16	344.621	23.7	-12.084	Delayed
31589	2005-2006	16	<20	<40	Female	Non-Hispanic White	low		Married/Living with partner	rented or others	Middle school or lower	inactive			no				45.4533	146.406																			18.8843	14.0546	62	10.26	8.2	8	1427.76	32.56	2.88428	Accelerated
31590	2005-2006	49	≥20	40-59	Male	Mexican American	low	overweight	Married/Living with partner	rented or others	High school	inactive	never	mild	no	no	no	no	73.6387	92.2046	31.2	14.7	283.8	7.4	79.3	59.4	72.5	8.2	17.7	4.08429	3.44042	2.68785	5.64827	2.00148	4.37324	4.28359	2.10413	2.87356	44.7775	42.7639	51	11.97	22.4	33	379.9	26.19	-4.22252	Delayed	1
31591	2005-2006	51	≥20	40-59	Male	Non-Hispanic Black	high	overweight	Married/Living with partner	owned or being bought	College or more	inactive	now	moderate	no	no	no	no	59.505	115.836	18.6	5.8	100.7	1.8	20.4	24.9	47.3	1.8	17.7	3.21487	2.92316	1.75786	4.61215	0.587787	3.01553	3.85651	0.587787	2.87356	39.7934	45.1825	83	17.1	9.5	43	473.333	26.1	-11.2066	Delayed	1
31592	2005-2006	62	≥20	≥60	Female	Mexican American	low	overweight	Married/Living with partner	owned or being bought	Middle school or lower	inactive	never	former	yes	yes	no	no	88.5292	94.5744																			57.9559	57.4875	77	13.68	8.1	15	924	26.98	-4.04412	Delayed
31593	2005-2006	58	≥20	40-59	Female	Mexican American	high	overweight	Married/Living with partner	owned or being bought	High school	inactive	now	moderate	yes	yes	no	no	34.7466	97.2694																			48.9157	59.2057	81	8.55	25.6	19	307.4	28.62	-9.08429	Delayed
31594	2005-2006	17	<20	<40	Female	Non-Hispanic Black	middle		Never married	owned or being bought	High school	others			no	no			41.4277	149.556																			4.58006	19.0721	59	20.52	19.9	20	96.1538	19.43	-12.4199	Delayed
31595	2005-2006	2	<20	<40	Male	Non-Hispanic White	high			owned or being bought		others				no																														16.35
31596	2005-2006	10	<20	<40	Female	Non-Hispanic Black	high			owned or being bought	Middle school or lower	others			no	no			39.3186																										246.957	20.39
31597	2005-2006	18	<20	<40	Male	others	middle		Never married	rented or others	High school	others			no	no			40.9105	126.343	1.8	19.7	516.6	13.2	137.6	81.1	112.6	10.9	17.7	4.39568	0.587787	2.98062	6.24727	2.58022	4.92435	4.72384	2.38876	2.87356	9.71521	20.9868	62	8.55	26.5	23	290.694	28.5	-8.28479	Delayed
31598	2005-2006	2	<20	<40	Female	Mexican American	middle			owned or being bought		others				no			64.7275																										121.034	15.24
31599	2005-2006	42	≥20	40-59	Male	Non-Hispanic White	middle	obesity	Married/Living with partner	owned or being bought	College or more	inactive	never	never	no	no	no	no	60.6428	86.1531																			42.5481	41.2784	71	8.55	13.4	32	982.154	33.71	0.548104	Accelerated
31600	2005-2006	14	<20	<40	Male	Non-Hispanic Black	low		Never married	rented or others	Middle school or lower					no
31601	2005-2006	82	≥20	≥60	Female	Non-Hispanic White	middle	normal	Married/Living with partner	owned or being bought	College or more	active	never	mild	no	no	no	no	57.5971	62.7419	157	8.4	96.8	1.8	19.5	14.2	19.7	2.7	17.7	2.65324	5.05625	2.12823	4.57265	0.587787	2.97041	2.98062	0.993252	2.87356	80.3042	77.9188	84	11.97	15.2	5	605.8	24.5	-1.69582	Delayed	1
31602	2005-2006	4	<20	<40	Female	Non-Hispanic White	low			owned or being bought		others				no			68.1106																										361.957	15.45
31603	2005-2006	79	≥20	≥60	Male	Non-Hispanic White	low	overweight	Never married	owned or being bought	High school	others	former	mild	no	no	no	no	62.9065	74.6845	25.9	36.1	1060.5	21.6	247.6	169.1	82.4	18.1	17.7	5.13049	3.25424	3.58629	6.9665	3.07269	5.51181	4.41159	2.89591	2.87356	84.6671	69.9019	104	23.94	35.6	41	775.6	29.12	5.6671	Accelerated	1
31604	2005-2006	16	<20	<40	Female	Non-Hispanic Black	high		Never married	owned or being bought	High school	inactive			no	no			54.9777	132.958	5	28.9	699.4	16.3	202.4	106.2	60.7	12.2	17.7	4.66532	1.60944	3.36384	6.55022	2.79117	5.31025	4.10594	2.50144	2.87356	6.11481	18.8039	67	10.26	13.4	10	286.667	18.4	-9.88519	Delayed
31605	2005-2006	11	<20	<40	Male	Non-Hispanic White	low			owned or being bought	Middle school or lower	others			no	no			39.8064																										356.538	25.58
31606	2005-2006	78	≥20	≥60	Female	Non-Hispanic White	low	obesity	Married/Living with partner	owned or being bought	High school	moderate	former	never	yes	no	no	no	59.9156	84.5204																			75.2054		63	11.97	10.7	16	678	33.39	-2.79463	Delayed
31607	2005-2006	10	<20	<40	Male	Mexican American	low			rented or others	Middle school or lower	others			no	no			50.9673																										1174.11	27.26
31608	2005-2006	40	≥20	40-59	Male	Non-Hispanic Black	low	obesity	Married/Living with partner	owned or being bought	College or more	inactive	never	former	no	no	no	no	60.7272	101.005	323	7.1	138	2.8	30.5	29.1	63.3	3	17.7	3.37074	5.77765	1.96009	4.92725	1.02962	3.41773	4.14789	1.09861	2.87356	39.1879	43.7394	75	11.97	12.9	36	338.885	47.37	-0.812141	Delayed	1
31609	2005-2006	44	≥20	40-59	Male	Mexican American	middle	overweight	Married/Living with partner	owned or being bought	High school	others	former	heavy	no	yes	no	no	86.8571	105.252																			65.7433	59.3317	110	6.84	12	22	361.704	26.15	21.7433	Accelerated
31610	2005-2006	85	≥20	≥60	Male	Non-Hispanic White	middle	overweight	Married/Living with partner	owned or being bought	College or more	others	former	mild	yes	no		yes	42.7241	71.6021																			90.0026	90.6173	159	15.39	6.8	57	522.667	28.18	5.00264	Accelerated
31611	2005-2006	8	<20	<40	Male	Mexican American	middle			owned or being bought	Middle school or lower	others				no			46.5943																										208	12.78
31612	2005-2006	2	<20	<40	Female	Non-Hispanic White	middle			owned or being bought		others				no			61.8641																										302.226	15.93
31613	2005-2006	0	<20	<40	Male	Mexican American	middle			owned or being bought
31614	2005-2006	2	<20	<40	Male	others	low			rented or others		others				no			53.0119																										261.486	15.94
31615	2005-2006	47	≥20	40-59	Female	Mexican American	middle	obesity	WidowedDivorcedSeparated	owned or being bought	College or more	active	former	mild	yes	yes		no	41.5707	110.696																			58.1898	54.7395	81	3.42	4.8	21	1534.25	36.26	11.1898	Accelerated
31616	2005-2006	10	<20	<40	Female	others	middle			owned or being bought	Middle school or lower	others			no	no			61.2071																										204.348	17.47
31617	2005-2006	16	<20	<40	Male	Mexican American	middle		Never married	owned or being bought	High school	inactive			no	no			30.18	128.13	1.8	11.8	212.2	4.5	42	35.6	56.7	4	17.7	3.57235	0.587787	2.4681	5.35753	1.50408	3.73767	4.03777	1.38629	2.87356	13.0971	18.9457	118	11.97	19	19	787.19	26.57	-2.90291	Delayed
31618	2005-2006	16	<20	<40	Male	Non-Hispanic Black	high		Never married	rented or others	High school	active			no	no			50.372																											19.58
31619	2005-2006	31	≥20	<40	Female	Non-Hispanic White	middle	obesity	WidowedDivorcedSeparated	rented or others	College or more	moderate	never	heavy	no	yes	no	no	59.7495	123.863																			39.462	40.9713	80	5.13	8.4	12	924	30.72	8.46199	Accelerated
31620	2005-2006	53	≥20	40-59	Female	others	middle	normal	WidowedDivorcedSeparated	owned or being bought	College or more	moderate	never	mild	yes	no	no	no	70.7853	88.9384																			37.2837	55.6558	57	13.68	20.2	13	339.45	22.79	-15.7163	Delayed
31621	2005-2006	5	<20	<40	Female	Mexican American	middle			rented or others		others				no			51.6232																										353.684	16.2
31622	2005-2006	71	≥20	≥60	Female	Non-Hispanic Black	middle	obesity	Married/Living with partner	owned or being bought	High school	others	never	former	yes	no	no	no	52.3964																											30.21
31623	2005-2006	10	<20	<40	Female	others	middle			rented or others	Middle school or lower	others			no	no																													470	20.12
31624	2005-2006	4	<20	<40	Male	Non-Hispanic White	high			owned or being bought		others				no			35.3537																											17
31625	2005-2006	63	≥20	≥60	Male	Mexican American	middle	overweight	Married/Living with partner	rented or others	Middle school or lower	active	now	mild	yes	yes	no	no	43.8313	74.337																			89.3902	78.6108	142	6.84	15.2	28	561.786	27.18	26.3902	Accelerated
31626	2005-2006	2	<20	<40	Female	Non-Hispanic Black	high			owned or being bought		others				no			70.0437																											18.37
31627	2005-2006	19	<20	<40	Male	Non-Hispanic White	middle		Never married	owned or being bought	High school	active			no	no			45.8622	113.835																			14.2631	15.5485	93	41.04	36.2	21	677.895	20.78	-4.73694	Delayed
31628	2005-2006	1	<20	<40	Male	Non-Hispanic White	high			owned or being bought						no																													419.392
31629	2005-2006	19	<20	<40	Male	Non-Hispanic White	low		Never married	rented or others	High school	inactive			no	no			55.5182	113.835																			9.0608	21.5092	76	17.1	29.4	14	372.48	19.88	-9.9392	Delayed
31630	2005-2006	33	≥20	<40	Female	others	high	overweight	Married/Living with partner	owned or being bought	College or more	active	former	moderate	no		no	no	71.0501	102.354																			38.6022	31.5104	75	11.97	24.9	6	948	29.07	5.60221	Accelerated
31631	2005-2006	8	<20	<40	Female	Mexican American				rented or others	Middle school or lower	others			no	no			45.8952																											16.31
31632	2005-2006	2	<20	<40	Female	others	low			rented or others		others				no			51.1068																										49.0658	17.52
31633	2005-2006	85	≥20	≥60	Female	Non-Hispanic White	middle	overweight	WidowedDivorcedSeparated	owned or being bought	High school	others	never	former	yes	no	yes	no	61.371	61.4335	150	4.7	78.5	1.8	14.8	16.5	25.6	1.8	17.7	2.80336	5.01064	1.54756	4.3631	0.587787	2.69463	3.24259	0.587787	2.87356	80.832	75.574	76	15.39	17.7	15	389.667	29.57	-4.16799	Delayed	1
31634	2005-2006	67	≥20	≥60	Male	Mexican American		obesity	WidowedDivorcedSeparated	owned or being bought	Middle school or lower	inactive	former	mild	no	yes	no	no	43.8753	106.193																			78.083	62.8145	83	10.26	14	19	837.76	32.71	11.083	Accelerated
31635	2005-2006	27	≥20	<40	Female	Mexican American	low	overweight	Married/Living with partner	rented or others	Middle school or lower	others	never	never	no		no	no	57.1918	146.25	1.8	13.5	319.6	8.1	87.8	56.7	36.5	6.6	17.7	4.03777	0.587787	2.60269	5.76707	2.09186	4.47506	3.59731	1.88707	2.87356	25.6804	23.2643	80	5.13	3.9	8	2862.33	27.82	-1.31959	Delayed
31636	2005-2006	72	≥20	≥60	Female	Non-Hispanic Black	middle	obesity	WidowedDivorcedSeparated	rented or others	Middle school or lower	others	former	former	yes	no	no	no	42.7554	54.4923	112.2	23.5	440.2	7.4	88.5	50.2	23.8	5.2	17.7	3.91602	4.72028	3.157	6.08723	2.00148	4.483	3.16969	1.64866	2.87356	79.5624	78.5274	96	10.26	18.1	36	1919.76	33.96	7.56243	Accelerated	1
31637	2005-2006	13	<20	<40	Male	Non-Hispanic White	high			owned or being bought	Middle school or lower	inactive			no	no			47.5603	137.481	3.4	3.2	75.1	1.8	15.9	14.1	25.4	1.8	17.7	2.64617	1.22378	1.16315	4.31882	0.587787	2.76632	3.23475	0.587787	2.87356	5.75368	8.86527	263	18.81	24	14	259.759	20.48	-7.24632	Delayed
31638	2005-2006	22	≥20	<40	Female	Non-Hispanic White	high	normal	Never married	owned or being bought	College or more	inactive	now	heavy	no	no	no	no	66.5961	125.257	5.8	11	151.2	3.1	29.8	24.3	33.6	1.8	17.7	3.19048	1.75786	2.3979	5.0186	1.1314	3.39451	3.51453	0.587787	2.87356	16.0402	24.0441	50	11.97	28.3	12	472.68	22.07	-5.95977	Delayed	1
31639	2005-2006	22	≥20	<40	Female	Mexican American	low	overweight	Never married	rented or others	High school	others	never	never	no		no	no	41.8471	131.947																			21.5375	18.7117	65	8.55	15.8	10	619.407	26.83	-0.462515	Delayed
31640	2005-2006	44	≥20	40-59	Female	Mexican American	low	overweight	Married/Living with partner	rented or others	High school	moderate	now	moderate	no		no	no	49.3876	129.788																			47.5678	36.6218	62	5.13	17	14	958.75	27.58	3.56779	Accelerated
31641	2005-2006	17	<20	<40	Female	Non-Hispanic Black	middle		Never married	owned or being bought	High school	inactive			no	no			40.1587	149.556																			5.76453	17.3476	46	8.55	9	24	358.4	19.05	-11.2355	Delayed
31642	2005-2006	2	<20	<40	Female	others	middle			rented or others		others				no			51.5716																										274.412	14.5
31643	2005-2006	16	<20	<40	Female	Non-Hispanic Black	middle		Never married	owned or being bought	High school	moderate			no	no			47.4835																											18.23
31644	2005-2006	1	<20	<40	Male	Mexican American				rented or others						no																													337.395
31645	2005-2006	12	<20	<40	Female	Non-Hispanic Black	middle			rented or others	Middle school or lower	others			no	no			34.1473	154.902																			4.80338	9.73101	178	6.84	13.1	12	220.235	19.17	-7.19662	Delayed
31646	2005-2006	17	<20	<40	Male	Mexican American	low		Never married	rented or others	Middle school or lower	others			no	no			44.8414	141.386																			13.9012	14.7006	120	11.97	15.8	64	431.667	30.73	-3.09881	Delayed
31647	2005-2006	7	<20	<40	Male	Non-Hispanic Black	low			rented or others	Middle school or lower	others				no			44.6456																											15.25
31648	2005-2006	0	<20	<40	Female	Mexican American	middle			rented or others
31649	2005-2006	47	≥20	40-59	Male	Non-Hispanic White	middle	overweight	Married/Living with partner	owned or being bought	College or more	active	never	moderate	no	no	no	no	68.5417	93.5092																			36.2363	48.7661	41	6.84	25.1	11	267.633	25.52	-10.7637	Delayed
31650	2005-2006	16	<20	<40	Female	Mexican American	low		Never married	rented or others	High school	inactive			no	no			54.4296	137.627	3.1	12.9	229.9	5.4	45.1	51.7	55.8	4.8	17.7	3.94546	1.1314	2.55723	5.43764	1.6864	3.80888	4.02177	1.56862	2.87356	7.62745	13.6377	113	11.97	12.2	8	482.087	16.61	-8.37255	Delayed
31651	2005-2006	17	<20	<40	Female	Mexican American			Never married	rented or others	High school	others			no	no			38.5886	114.529																			10.8787	19.7191	82	8.55	19.5	10	612.29	20.55	-6.1213	Delayed
31652	2005-2006	23	≥20	<40	Female	Non-Hispanic White	high	overweight	Married/Living with partner	owned or being bought	College or more	moderate	former	heavy	no		no	no	49.9171	131.024	6.6	12.7	237.2	6.5	37.7	72.6	121.7	6.4	17.7	4.28496	1.88707	2.5416	5.4689	1.8718	3.62966	4.80156	1.8563	2.87356	24.9235	25.1757	105	15.39	34.6	5	1084.93	29.83	1.92348	Accelerated
31653	2005-2006	16	<20	<40	Female	Non-Hispanic White	low		Never married	owned or being bought	Middle school or lower	moderate			no	no			40.1355	137.627																			13.229	16.1943	56	10.26	4.7	12	756.429	19.43	-2.77102	Delayed
31654	2005-2006	11	<20	<40	Female	Non-Hispanic White	middle			owned or being bought	Middle school or lower	others			no	no			62.2338																										339.231	22.52
31655	2005-2006	6	<20	<40	Male	Mexican American	high			owned or being bought	Middle school or lower	others				no			65.9616																										393.905	16.22
31656	2005-2006	3	<20	<40	Female	others	low			rented or others		others				no			51.2729																										307.45	16.43
31657	2005-2006	73	≥20	≥60	Male	Non-Hispanic Black	middle	normal	Married/Living with partner	owned or being bought	Middle school or lower	inactive	former	never	yes	no	no	no	39.4055	80.1062																			62.8843	74.1596	83	8.55	10	16	447.964	22.69	-10.1157	Delayed
31658	2005-2006	46	≥20	40-59	Female	Non-Hispanic Black	high	obesity	Married/Living with partner	rented or others	College or more	others	never	former	no	yes	no	no	53.9385	121.992																			40.9878	47.6914	41	10.26	9.9	14	681.353	30.08	-5.01215	Delayed
31659	2005-2006	0	<20	<40	Male	Non-Hispanic White	low			owned or being bought
31660	2005-2006	10	<20	<40	Female	Mexican American	middle			owned or being bought	Middle school or lower	others			no	no			58.3705																										839.04	23.19
31661	2005-2006	48	≥20	40-59	Male	Non-Hispanic Black	middle	normal	Married/Living with partner	rented or others	College or more	inactive	never	mild	yes	no	no	no	55.8641	95.485																			38.3773	53.0739	61	15.39	12.5	48	254.1	24.82	-9.62266	Delayed
31662	2005-2006	44	≥20	40-59	Female	Mexican American	low	overweight	WidowedDivorcedSeparated	owned or being bought	High school	inactive	never	moderate	no	no	no	no	59.154	94.7428																			43.1024	43.4608	78	8.55	10.4	22	300	25.12	-0.897566	Delayed
31663	2005-2006	76	≥20	≥60	Male	Non-Hispanic White	middle	obesity	Married/Living with partner	owned or being bought	High school	inactive	former	never	no	no	no	yes	44.1245	60.9816																			73.4579	66.8415	113	17.1	15.2	18	894.909	30.27	-2.54208	Delayed
31664	2005-2006	12	<20	<40	Male	Non-Hispanic White	high			owned or being bought	Middle school or lower	others			no	no			36.4514	146.44	2.8	6	115.3	1.8	24.1	25.8	62.9	2.7	17.7	3.25037	1.02962	1.79176	4.74754	0.587787	3.18221	4.14155	0.993252	2.87356	7.52555	8.83589	288	8.55	12.9	14	360.956	25.92	-4.47445	Delayed
31665	2005-2006	13	<20	<40	Female	Non-Hispanic White	middle			owned or being bought	Middle school or lower					no
31666	2005-2006	39	≥20	<40	Male	Non-Hispanic Black	low	overweight	Never married	rented or others	High school	inactive	never	mild	no	no	no	no	34.6394	75.6956																			37.8454	39.8637	102	13.68	11.3	34	1085.75	25.15	-1.15458	Delayed
31667	2005-2006	1	<20	<40	Female	others	low			rented or others						no
31668	2005-2006	85	≥20	≥60	Female	Non-Hispanic White	middle	normal	WidowedDivorcedSeparated	owned or being bought	College or more	active	never	never	no	no	no	yes	77.0118	61.4335																			80.8785	79.5411	60	6.84	13.3	24	418.385	21.13	-4.12151	Delayed
31669	2005-2006	25	≥20	<40	Female	Mexican American	middle	normal	Married/Living with partner	rented or others	High school	inactive	now	heavy	no	no	no	no	61.8471	122.645																			24.6344	23.9678	50	5.13	6.1	13	317.812	24.85	-0.365599	Delayed
31670	2005-2006	7	<20	<40	Male	Non-Hispanic Black	low			rented or others	Middle school or lower	others				no			51.9479																											15.74
31671	2005-2006	11	<20	<40	Male	Mexican American	low			rented or others	Middle school or lower	others			no	no			60.9227																										424.7	33.55
31672	2005-2006	17	<20	<40	Female	Mexican American			Never married	owned or being bought	High school	moderate			no	no			40.9505	69.5634																			22.3386	20.0037	98	8.55	7.3	11	978.125	34.32	5.33855	Accelerated
31673	2005-2006	3	<20	<40	Male	Mexican American	middle			rented or others		others				no			61.2961																										332.108	15.17
31674	2005-2006	28	≥20	<40	Female	Non-Hispanic White	high	obesity	Married/Living with partner	owned or being bought	College or more	inactive	former	heavy	no	yes	no	no	33.7971	106.013	13	31.7	1399.6	35.2	381.4	228.4	141.2	24.3	17.7	5.4311	2.56495	3.45632	7.24394	3.56105	5.94385	4.95018	3.19048	2.87356	26.6967	20.6206	76	6.84	6.4	17	901.333	32.98	-1.30331	Delayed	1
31675	2005-2006	15	<20	<40	Male	Non-Hispanic White	middle		Never married	owned or being bought	Middle school or lower	moderate			no	no			29.0352	135.563	3.6	8.5	287.7	5.8	62.3	66	133.4	5.2	17.7	4.18965	1.28093	2.14007	5.66192	1.75786	4.13196	4.89335	1.64866	2.87356	10.9714	16.5845	193	10.26	7.9	6	141.333	18.96	-4.02864	Delayed
31676	2005-2006	2	<20	<40	Female	others	low			owned or being bought		others				no																													234	16.57
31677	2005-2006	14	<20	<40	Male	Non-Hispanic Black	middle		Never married	owned or being bought	Middle school or lower	inactive			no	no			54.33	157.819	16.5	7.9	212.5	5.3	49.6	63.7	134.1	5.2	17.7	4.15418	2.80336	2.06686	5.35894	1.66771	3.90399	4.89859	1.64866	2.87356	4.97512	7.30824	321	15.39	22.2	15	553.917	23.67	-9.02488	Delayed
31678	2005-2006	2	<20	<40	Male	Mexican American	middle			owned or being bought		others				no			50.885																										1217.48	16.87
31679	2005-2006	36	≥20	<40	Male	Non-Hispanic White	middle	obesity	Married/Living with partner	owned or being bought	College or more	inactive	never	moderate	no	no	no	no	35.068	89.8619	28.4	13.9	293.4	5.9	64.5	53.3	69.3	4.1	64.2	3.97594	3.34639	2.63189	5.68154	1.77495	4.16667	4.23844	1.41099	4.162	27.0487	37.3763	58	20.52	13.6	36	385.714	31.83	-8.95132	Delayed	1
31680	2005-2006	24	≥20	<40	Female	Mexican American	low	overweight	Married/Living with partner	rented or others	High school	inactive	never	mild	no	no	no	no	57.6661	123.51																			31.7279	26.6805	122	3.42	10.6	7	1296.17	27.79	7.72791	Accelerated
31681	2005-2006	22	≥20	<40	Male	Non-Hispanic Black	high	obesity	Never married	rented or others	High school	moderate	now	heavy	no	no	no	no	30.0109	114.618																			21.5181		76	13.68	15.6	68	679	35.71	-0.481941	Delayed
31682	2005-2006	13	<20	<40	Female	Non-Hispanic Black				owned or being bought	Middle school or lower	others			no	no			38.6224																											18.86
31683	2005-2006	4	<20	<40	Female	Non-Hispanic White	middle			owned or being bought		others				no			53.3087																											16.47
31684	2005-2006	6	<20	<40	Female	Non-Hispanic White	middle			rented or others	Middle school or lower	others				no			45.649																										608.417	14.56
31685	2005-2006	14	<20	<40	Male	Non-Hispanic White	high		Never married	owned or being bought	Middle school or lower	inactive			no	no			20.7177	144.397																			10.2798	13.1159	214	8.55	7.3	23	699	32.4	-3.72018	Delayed
31686	2005-2006	17	<20	<40	Male	Mexican American	low		Never married	rented or others	High school	inactive			no	no			52.6101	133.671	2.7	19	411.5	6.5	83.1	65.7	57.7	6.5	17.7	4.1851	0.993252	2.94444	6.01981	1.8718	4.42004	4.05526	1.8718	2.87356	17.6095	16.7514	81	22.23	14.5	23	1820	34.59	0.609532	Accelerated
31687	2005-2006	6	<20	<40	Female	Non-Hispanic Black	middle			owned or being bought	Middle school or lower	others				no			46.7666																										455.176	19.64
31688	2005-2006	3	<20	<40	Male	Non-Hispanic Black	low			rented or others		others				no			50.7507																											15.24
31689	2005-2006	16	<20	<40	Male	Non-Hispanic Black	low		Never married	rented or others	Middle school or lower	moderate			no	no			56.9865	134.399																			20.3763	22.2902	104	11.97	11.8	11	315.625	22.16	4.37626	Accelerated
31690	2005-2006	38	≥20	<40	Female	Non-Hispanic White	high	overweight	Married/Living with partner	owned or being bought	College or more	moderate	never	former	no	no	no	no	54.1138	111.942																			27.8721	36.0283	32	11.97	35.6	13	430.769	25.16	-10.1279	Delayed
31691	2005-2006	52	≥20	40-59	Male	Non-Hispanic Black	high	normal	WidowedDivorcedSeparated	rented or others	College or more	active	never	mild	yes	no	no	no	69.257	104.368																			39.4849	51.5952	50	30.78	23.8	28	276	20.92	-12.5151	Delayed
31692	2005-2006	14	<20	<40	Male	Non-Hispanic White	high		Never married	owned or being bought	Middle school or lower	inactive			no	no			55.5944	129.943	1.8	8.2	145.5	4	27.1	27.8	49.6	1.8	17.6	3.32504	0.587787	2.10413	4.98018	1.38629	3.29953	3.90399	0.587787	2.8679	10.9884	12.0015	207	17.1	29.4	14	526.222	23.54	-3.01161	Delayed
31693	2005-2006	0	<20	<40	Female	Non-Hispanic White	middle			owned or being bought
31694	2005-2006	14	<20	<40	Female	Non-Hispanic White	high		Never married	owned or being bought	Middle school or lower	inactive			no	no			58.6818																											21.25
31695	2005-2006	8	<20	<40	Female	Mexican American	low			owned or being bought	Middle school or lower	others			no	no			52.5833																										907.143	24.61
31696	2005-2006	1	<20	<40	Female	Mexican American	middle			owned or being bought						no
31697	2005-2006	3	<20	<40	Female	Mexican American				rented or others		others				no			54.3103																										228.432	13.73
31698	2005-2006	14	<20	<40	Male	Non-Hispanic Black	high		Never married	owned or being bought	Middle school or lower	inactive			no	no			37.3783	157.819																			17.071	10.8489	452	10.26	12	21	538.364	17.22	3.07103	Accelerated
31699	2005-2006	31	≥20	<40	Male	Non-Hispanic Black	middle	overweight	Married/Living with partner	owned or being bought	College or more	inactive	never	moderate	no	no	no	no	45.0065	96.7055																			28.191	31.8091	61	10.26	12.7	36	388.5	27.13	-2.80896	Delayed
31700	2005-2006	36	≥20	<40	Female	Mexican American	low	obesity	Married/Living with partner	rented or others	High school	others	never		no	no	no	no	57.2188	113.525																			35.015	34.4814	55	5.13	3.8	24	915.32	32.41	-0.985017	Delayed
31701	2005-2006	11	<20	<40	Female	Non-Hispanic Black	middle			rented or others	Middle school or lower	others			no	no			32.7948																										275	19.49
31702	2005-2006	22	≥20	<40	Male	others	middle	normal	Never married	rented or others	College or more	inactive	never	mild	no	no	no	no	50.3764	129.058																			11.8616	23.6818	67	10.26	15.6	9	215.172	23.75	-10.1384	Delayed
31703	2005-2006	44	≥20	40-59	Male	Non-Hispanic Black	middle	overweight	Married/Living with partner	rented or others	College or more	others	former	former	no	no	no	no	65.1264	127.831																			29.8187	37.8096	67	18.81	18.6	18	387.059	25.01	-14.1813	Delayed
31704	2005-2006	19	<20	<40	Male	Mexican American	low		Never married	rented or others	High school	active			no	no			62.7531	131.807																			17.0763	24.9282	73	17.1	7.3	11	745.533	24.1	-1.92373	Delayed
31705	2005-2006	2	<20	<40	Female	Mexican American	low			owned or being bought		others				no			50.1142																											14.88
31706	2005-2006	45	≥20	40-59	Female	Non-Hispanic White	high	normal	Married/Living with partner	owned or being bought	College or more	active	never	mild	no	no	no	no	42.9329	94.0796																			32.9485	39.6632	39	10.26	13.3	9	469.2	24.63	-12.0515	Delayed
31707	2005-2006	75	≥20	≥60	Female	Non-Hispanic White	middle	obesity	Married/Living with partner	owned or being bought	High school	active	never	mild	yes	no	no	no	40.2642	46.2847																			90.9332	76.4291	84	6.84	1.8	27	960.526	38.61	15.9332	Accelerated
31708	2005-2006	29	≥20	<40	Female	Mexican American	low	obesity	Married/Living with partner	rented or others	High school	inactive	never	never	no		no	no	43.0161	105.271																			31.026	31.1503	65	5.13	10	50	1113.46	57.05	2.02598	Accelerated
31709	2005-2006	39	≥20	<40	Male	Non-Hispanic White	high	overweight	Married/Living with partner	owned or being bought	High school	active	former	heavy	no	no	no	no	48.0476	109.015																			33.3272	36.2898	69	13.68	23.8	27	554.867	29.44	-5.67277	Delayed
31710	2005-2006	42	≥20	40-59	Male	Non-Hispanic White	middle	obesity	Married/Living with partner	owned or being bought	College or more	others	former	mild	yes	no	no	no	56.7369	96.8519	27.6	15.2	234.8	4.4	41	63.3	73	5.4	17.7	4.14789	3.31782	2.7213	5.45873	1.4816	3.71357	4.29046	1.6864	2.87356	42.8254	50.2044	70	8.55	8.2	37	635.714	47.88	0.825371	Accelerated	1
31711	2005-2006	23	≥20	<40	Female	Non-Hispanic Black	low	obesity	Married/Living with partner	rented or others	High school	inactive	never	former	no	no	no	no	39.3502	143.383	11.2	11.2	266.8	6.5	73.3	42.1	80.5	5	17.7	3.74005	2.41591	2.41591	5.5865	1.8718	4.29456	4.38826	1.60944	2.87356	20.6123	26.4032	64	11.97	11.6	19	477.474	41.27	-2.38768	Delayed	1
31712	2005-2006	31	≥20	<40	Female	Non-Hispanic Black	middle	obesity	Never married	rented or others	High school	others	never		no	no	no	no	38.6766	142.787																			31.643	27.5929	39	11.97	15.9	17	700.588	35.28	0.643041	Accelerated
31713	2005-2006	9	<20	<40	Male	Non-Hispanic Black	high			owned or being bought	Middle school or lower	others			no	no			53.4791																											17.26
31714	2005-2006	21	≥20	<40	Male	Mexican American	low	normal	Married/Living with partner	owned or being bought	High school	inactive	now	heavy	no	no	no	no	55.1149	123.708																			13.8351	21.3783	87	15.39	22.2	15	534	23.51	-7.1649	Delayed
31715	2005-2006	0	<20	<40	Female	Non-Hispanic Black	middle			owned or being bought
31716	2005-2006	1	<20	<40	Male	Non-Hispanic White	low			owned or being bought						no
31717	2005-2006	45	≥20	40-59	Female	others	low	obesity	Married/Living with partner	owned or being bought	Middle school or lower	inactive	never		no	no	no	no	50.8837	63.5779																			41.4786	48.483	104	13.68	21.7	15	949.348	33.06	-3.5214	Delayed
31718	2005-2006	18	<20	<40	Female	Non-Hispanic Black	low		Never married	rented or others	High school	inactive			yes	no			57.5152	131.103																			15.2098	20.5114	62	11.97	10	18	1255	26.46	-2.79016	Delayed
31719	2005-2006	10	<20	<40	Male	others	low			owned or being bought	Middle school or lower	others			no	no			47.9821																										369	16.46
31720	2005-2006	73	≥20	≥60	Female	Non-Hispanic Black	low	overweight	Never married	rented or others	High school	active	never	never	yes	no	no	no	48.0463	106.306																			64.5215	70.798	45	15.39	9.7	23	538	26.22	-8.47848	Delayed
31721	2005-2006	62	≥20	≥60	Male	Non-Hispanic Black	middle	obesity	WidowedDivorcedSeparated	owned or being bought	College or more	active	never	former	yes	no	no	no	50.0201	97.2885																			56.8537	64.0054	43	18.81	16.1	31	330.125	32.49	-5.14632	Delayed
31722	2005-2006	9	<20	<40	Female	Non-Hispanic White	high			owned or being bought	Middle school or lower	others			no	no			67.1494																										288	15.13
31723	2005-2006	18	<20	<40	Female	Non-Hispanic Black	low		Never married	rented or others	High school	moderate			no	no			41.5319	156.44																			17.7344	16.2313	73	6.84	3.9	13	910.227	34.72	-0.265583	Delayed
31724	2005-2006	37	≥20	<40	Female	others	high	normal	Married/Living with partner	owned or being bought	College or more	inactive	never	moderate	no	no	no	no	49.8487	112.731																			24.3925	34.5144	54	11.97	21.1	12	1164.8	19.18	-12.6075	Delayed
31725	2005-2006	48	≥20	40-59	Female	Mexican American	low	obesity	Married/Living with partner	owned or being bought	High school	inactive	never	moderate	no	yes	no	no	45.4645	92.1177																			69.7264	56.2172	117	6.84	20.1	44	517.718	32.76	21.7264	Accelerated
31726	2005-2006	2	<20	<40	Female	Non-Hispanic White	high			owned or being bought		others				no			53.6742																										389	19.04
31727	2005-2006	2	<20	<40	Male	Mexican American	middle			rented or others		others				no			29.679																										319.2	16.61
31728	2005-2006	7	<20	<40	Female	Mexican American	low			rented or others	Middle school or lower	others				no			69.5024																										156.333	17.77
31729	2005-2006	80	≥20	≥60	Male	Non-Hispanic White	high	overweight	WidowedDivorcedSeparated	owned or being bought	High school	others	former	former	yes	no	yes	no	59.4246	41.6998	31.3	33.5	1380	31.2	491.2	209.3	101.4	29.6	17.7	5.34377	3.44362	3.51155	7.22984	3.44042	6.19685	4.61907	3.38777	2.87356	87.715	83.3197	55	11.97	11.6	10	672.75	26.16	7.71501	Accelerated	1
31730	2005-2006	11	<20	<40	Female	Non-Hispanic Black	middle			owned or being bought	Middle school or lower	others			no	no			36.0283																										268.696	23.94
31731	2005-2006	12	<20	<40	Female	Mexican American	middle			rented or others	Middle school or lower	inactive			no	no			49.9031	141.549	1.8	3.9	89.4	1.8	17.3	15.5	17.6	1.8	17.7	2.74084	0.587787	1.36098	4.49312	0.587787	2.85071	2.8679	0.587787	2.87356	0.523019	11.5054	108	3.42	27	9	519.316	20.23	-11.477	Delayed
31732	2005-2006	53	≥20	40-59	Male	Non-Hispanic Black	high	obesity	Married/Living with partner	owned or being bought	High school	others	former	former	yes	no	no	no	42.3818	82.8581	62.2	8.7	123.4	1.8	23	24.9	67.3	1.8	17.7	3.21487	4.13035	2.16332	4.81543	0.587787	3.13549	4.20916	0.587787	2.87356	42.1689	51.8975	67	10.26	14.5	28	119.273	33.96	-10.8311	Delayed	1
31733	2005-2006	79	≥20	≥60	Male	Non-Hispanic White	middle	normal	Married/Living with partner	owned or being bought	College or more	others	former	former	yes	no		no	47.9144	41.9937																			86.9307	88.4144	57	13.68	7.9	10	1235.33	23.47	7.93066	Accelerated
31734	2005-2006	64	≥20	≥60	Male	Mexican American	high	obesity	WidowedDivorcedSeparated	owned or being bought	College or more	active	former	mild	yes	yes	no	no	52.8274	66.345																			65.6266	64.6713	84	13.68	30.8	37	672.111	31.88	1.62655	Accelerated
31735	2005-2006	1	<20	<40	Male	Non-Hispanic White	high			owned or being bought						no																													178.933
31736	2005-2006	79	≥20	≥60	Male	Non-Hispanic Black	middle	normal	WidowedDivorcedSeparated	rented or others	Middle school or lower	others	now	former	yes	yes	yes	no	40.4997	57.1532																			89.4507	81.2276	67	13.68	7.9	37	1109.5	22.99	10.4507	Accelerated
31737	2005-2006	19	<20	<40	Female	Mexican American	low		Never married	rented or others	High school	moderate			no	no			56.582	127.925	1.8	9.1	166.4	2.7	31.5	24.4	34	1.8	17.7	3.19458	0.587787	2.20827	5.11439	0.993252	3.44999	3.52636	0.587787	2.87356	26.3426	23.1657	70	17.1	12	26	796.87	22.75	7.34263	Accelerated
31738	2005-2006	4	<20	<40	Female	Mexican American	low			owned or being bought		others				no			48.1057																										550.8	14.14
31739	2005-2006	27	≥20	<40	Male	Non-Hispanic White	middle	overweight	Married/Living with partner	rented or others	College or more	inactive	now	heavy	no	no	no	no	51.1717	95.7265	7.1	7.3	122.2	1.8	22.1	22	136.9	1.8	17.7	3.09104	1.96009	1.98787	4.80566	0.587787	3.09558	4.91925	0.587787	2.87356	22.3411	26.2546	56	5.13	13.8	9	340.194	25.41	-4.65892	Delayed	1
31740	2005-2006	28	≥20	<40	Female	others	high	overweight	Married/Living with partner	owned or being bought	College or more	inactive	never	mild	no		no	no	62.6499	126.501	10.8	6.6	106.7	2.5	21.3	22.4	27.5	1.8	17.7	3.10906	2.37955	1.88707	4.67002	0.916291	3.05871	3.31419	0.587787	2.87356	31.367	22.975	159	8.55	16.3	9	781.345	28.95	3.367	Accelerated
31741	2005-2006	75	≥20	≥60	Male	Non-Hispanic Black	middle	overweight	Married/Living with partner	owned or being bought	College or more	moderate	former	former	yes	yes		yes	31.8406	70.9934	69.5	17.3	828	24.6	381.3	114	106.1	18	17.7	4.7362	4.24133	2.85071	6.71901	3.20275	5.94359	4.66438	2.89037	2.87356	89.0101	76.8301	118	5.13	8.2	30	772.864	27.5	14.0101	Accelerated
31742	2005-2006	25	≥20	<40	Female	Non-Hispanic White	middle	normal	Never married	owned or being bought	College or more	inactive	former	heavy	no		no	no	59.2752	129.196	17.3	10	122.6	1.8	20.8	21	59.4	1.8	17.7	3.04452	2.85071	2.30259	4.80893	0.587787	3.03495	4.08429	0.587787	2.87356	25.3267	21.7073	75	13.68	22	13	682.5	24.15	0.326716	Accelerated
31743	2005-2006	8	<20	<40	Male	Mexican American	middle			owned or being bought	Middle school or lower	others			no	no			43.0906																										1011.29	20.9
31744	2005-2006	65	≥20	≥60	Female	Non-Hispanic White	middle	obesity	Married/Living with partner	owned or being bought	High school	inactive	never	mild	yes	yes	no	no	59.6637	70.7002																			64.2319	64.7195	86	8.55	13.3	19	1106.76	30.65	-0.768104	Delayed
31745	2005-2006	14	<20	<40	Male	Non-Hispanic Black	low		Never married	rented or others	Middle school or lower	inactive			no	no			58.4685	150.218	4.9	15	356.4	6.6	67.9	65	115.7	7.2	30.7	4.17439	1.58924	2.70805	5.87605	1.88707	4.21804	4.751	1.97408	3.42426	10.7708	6.85575	392	15.39	12	15	228.158	21.17	-3.22921	Delayed
31746	2005-2006	77	≥20	≥60	Female	Non-Hispanic White	low	overweight	WidowedDivorcedSeparated	owned or being bought	Middle school or lower	others	never	never	yes	yes	yes	no	61.531	34.7314																			74.5785	75.4513	65	10.26	13.3	27	615.789	27.66	-2.42154	Delayed
31747	2005-2006	37	≥20	<40	Male	Non-Hispanic White	high	obesity	Married/Living with partner	owned or being bought	College or more	inactive	never	mild	no	no	no	no	41.5941	116.151	21.2	25	280.2	3.5	34.5	39.7	86.5	3	17.7	3.68135	3.054	3.21888	5.6355	1.25276	3.54096	4.46014	1.09861	2.87356	32.0934	40.4754	68	15.39	25.4	40	551.833	32.83	-4.90659	Delayed	1
31748	2005-2006	50	≥20	40-59	Male	Non-Hispanic White	low	normal	Married/Living with partner	rented or others	College or more	active	never	heavy	yes	no	no	no	50.4785	73.2012																			51.9284	50.5594	78	8.55	8.4	13	916.615	23.04	1.92842	Accelerated
31749	2005-2006	14	<20	<40	Male	Non-Hispanic White			Never married		Middle school or lower	inactive			no	no			35.0165																											17.24
31750	2005-2006	7	<20	<40	Male	Non-Hispanic White	high			owned or being bought	Middle school or lower	others				no																														15.89
31751	2005-2006	25	≥20	<40	Female	Non-Hispanic White	low	normal	Never married	rented or others	High school	inactive	now	moderate	no	no	no	no	37.2682	108.271	27	8.1	210	7.9	92.9	41.7	54.8	8	17.7	3.7305	3.29584	2.09186	5.34711	2.06686	4.53152	4.00369	2.07944	2.87356	29.5516	25.7843	52	15.39	9.1	4	1083.33	16.58	4.55161	Accelerated	1
31752	2005-2006	51	≥20	40-59	Male	Mexican American	middle	overweight	Married/Living with partner	owned or being bought	High school	inactive	now	heavy	yes	no	no	no	59.7796	90.9183																			47.6755	50.4506	55	8.55	22.9	17	548	26.1	-3.32449	Delayed
31753	2005-2006	8	<20	<40	Female	Mexican American	middle			owned or being bought	Middle school or lower	others			no	no			29.8947																										557.333	19.38
31754	2005-2006	8	<20	<40	Male	Mexican American	low			owned or being bought	Middle school or lower	others			no	no			43.1065																										492.1	15.05
31755	2005-2006	47	≥20	40-59	Male	others	low	overweight	Married/Living with partner	rented or others	Middle school or lower	others	former	mild	no	no	no	no	66.6026	93.5092	5.6	10.4	176.7	2.8	31.8	23.4	18.6	2.7	17.6	3.15274	1.72277	2.34181	5.17445	1.02962	3.45947	2.92316	0.993252	2.8679	44.9104	44.6278	74	10.26	21.1	28	423.846	28.34	-2.08956	Delayed	1
31756	2005-2006	13	<20	<40	Male	Non-Hispanic White	low			owned or being bought	Middle school or lower	inactive			no	no			21.5407	145.415																			12.3693	3.56892	452	11.97	15.2	11	464.636	16.61	-0.630739	Delayed
31757	2005-2006	27	≥20	<40	Male	Non-Hispanic White	high	obesity	Married/Living with partner	owned or being bought	High school	inactive	now	former	no	no	no	no	35.2163																											36.75
31758	2005-2006	0	<20	<40	Female	Mexican American	middle			owned or being bought
31759	2005-2006	0	<20	<40	Female	Mexican American	low			rented or others
31760	2005-2006	1	<20	<40	Female	Non-Hispanic White				rented or others						no
31761	2005-2006	5	<20	<40	Female	Non-Hispanic Black	low			rented or others		others				no			41.4286																										1572.12	15.12
31762	2005-2006	70	≥20	≥60	Female	Mexican American	low	overweight	WidowedDivorcedSeparated	rented or others	Middle school or lower	others	never	never	yes	yes	no	no	34.7683	59.9618																			72.3533	78.3119	68	13.68	18.1	17	610.909	27.37	2.35333	Accelerated
31763	2005-2006	18	<20	<40	Male	Mexican American	middle		Never married	rented or others	High school	moderate			no	no			50.9358	114.637																			16.2077	18.0973	121	15.39	14.3	6	2114.18	25.53	-1.79228	Delayed
31764	2005-2006	51	≥20	40-59	Female	Mexican American	middle	overweight	WidowedDivorcedSeparated	owned or being bought	High school	inactive	now	moderate	no	no	no	no	67.9655	107.629																			44.8003	48.5225	75	3.42	12	12	522	26.15	-6.19973	Delayed
31765	2005-2006	70	≥20	≥60	Male	Non-Hispanic White	high	obesity	Married/Living with partner	owned or being bought	College or more	moderate	former	moderate	yes	yes	no	no	37.7041	79.5586																			63.4443	65.7097	59	10.26	21.7	39	562.611	35.24	-6.55573	Delayed
31766	2005-2006	6	<20	<40	Female	Mexican American					Middle school or lower	others				no			48.1303																										554.559	15.89
31767	2005-2006	45	≥20	40-59	Female	Non-Hispanic White	high	obesity	Married/Living with partner	owned or being bought	High school	active	now	heavy	yes	no	no	no	40.9835	112.262																			39.3456	48.478	54	10.26	10.6	34	566.174	39.44	-5.6544	Delayed
31768	2005-2006	13	<20	<40	Male	Mexican American	middle			owned or being bought	Middle school or lower	inactive			no	no			53.5073	145.415																									631.273	20.85
31769	2005-2006	15	<20	<40	Male	Non-Hispanic Black	low		Never married	owned or being bought	Middle school or lower	inactive			no	no			34.5447	120.395																			14.8985		99	5.13	11.6	22	432.941	30.53	-0.101478	Delayed
31770	2005-2006	5	<20	<40	Male	Non-Hispanic White	low			rented or others		others				no			52.5628																										173.849	13.98
31771	2005-2006	32	≥20	<40	Male	Mexican American	low	overweight	Married/Living with partner	rented or others	High school	active	former	mild	no	no	no	no	33.6179	114.509																			27.2987	33.5985	86	15.39	21.3	36	618.75	29.7	-4.70131	Delayed
31772	2005-2006	14	<20	<40	Female	Non-Hispanic Black	middle		Never married	rented or others	Middle school or lower	others			no	no			55.1478	152.741																			0.380764	15.0593	94	11.97	19.2	17	605.647	19.6	-13.6192	Delayed
31773	2005-2006	6	<20	<40	Female	Non-Hispanic White	middle			owned or being bought	Middle school or lower	others				no
31774	2005-2006	5	<20	<40	Male	Non-Hispanic Black	middle			owned or being bought		others				no			62.4806																										194.893	14.89
31775	2005-2006	5	<20	<40	Male	Non-Hispanic Black	middle			owned or being bought		others				no			49.8925																										181.867	16.02
31776	2005-2006	6	<20	<40	Male	Non-Hispanic White	high			owned or being bought	Middle school or lower	others				no			46.5517																											16.95
31777	2005-2006	61	≥20	≥60	Male	Mexican American	low		WidowedDivorcedSeparated	rented or others	Middle school or lower	inactive	former		no	no	no	no
31778	2005-2006	41	≥20	40-59	Male	Non-Hispanic Black		overweight	WidowedDivorcedSeparated	rented or others	College or more	inactive	now	former	yes	no	no	no	42.8972	81.7257																			56.245	45.7912	68	5.13	10.4	43	429.976	25.08	15.245	Accelerated
31779	2005-2006	55	≥20	40-59	Male	Mexican American	low	normal	Married/Living with partner	owned or being bought	Middle school or lower	others	now	never	no	no	no	no	60.2433	88.3992																			52.5782	48.6227	90	15.39	12.4	10	903.65	23.65	-2.42182	Delayed
31780	2005-2006	12	<20	<40	Male	Non-Hispanic White	high			owned or being bought	Middle school or lower	inactive			no	no			46.8624	156.275																			6.49892	5.48039	339	20.52	16.3	12	261.474	20.69	-5.50108	Delayed
31781	2005-2006	58	≥20	40-59	Female	Non-Hispanic Black	middle	obesity	Married/Living with partner	owned or being bought	College or more	inactive	now	mild	yes	yes	no	no	36.0444	75.202																			63.8477	66.406	79	10.26	9.9	26	709.647	47.52	5.84768	Accelerated
31782	2005-2006	1	<20	<40	Female	Non-Hispanic White	high			owned or being bought						no																													100
31783	2005-2006	4	<20	<40	Female	Mexican American	low			rented or others		others				no			49.7337																										249.263
31784	2005-2006	7	<20	<40	Female	Non-Hispanic Black	middle			rented or others	Middle school or lower	others				no			47.424																										92.0455	19.92
31785	2005-2006	83	≥20	≥60	Female	Non-Hispanic White	high	normal	WidowedDivorcedSeparated	owned or being bought	College or more	moderate	former	former	yes	no	no	yes	69.1963	54.7287																			80.5359	86.6879	68	6.84	6.1	19	1600	20.1	-2.46414	Delayed
31786	2005-2006	27	≥20	<40	Male	Non-Hispanic White	high	normal	Never married	owned or being bought	College or more	inactive	never	heavy	no	no	no	no	50.4673																											23.19
31787	2005-2006	58	≥20	40-59	Male	Non-Hispanic White	low	overweight	Never married	owned or being bought	College or more	others	now	former	yes	no	yes	no	51.6492	95.3939	147.7	9	246.9	9.8	97.2	47.9	86.8	7.5	30.2	3.86912	4.99518	2.19722	5.50898	2.28238	4.57677	4.46361	2.0149	3.40784	56.2016	59.8036	100	8.55	19	32	174.452	26.16	-1.79844	Delayed	1
31788	2005-2006	19	<20	<40	Female	Mexican American	middle		Married/Living with partner	rented or others	High school	active			yes	no			57.7215	134.757																			26.6272	22.0074	71	5.13	4.3	31	757.581	35.89	7.62722	Accelerated
31789	2005-2006	53	≥20	40-59	Male	Mexican American	high	overweight	WidowedDivorcedSeparated	owned or being bought	High school	inactive	former	heavy	no	no	no	no	49.9722	71.6748																			57.9794	56.6939	92	10.26	14.7	28	853.238	27.93	4.97943	Accelerated
31790	2005-2006	18	<20	<40	Male	Mexican American	low		Never married	owned or being bought	High school	inactive			yes	no			35.8409	91.6521																			16.1918	20.0723	120	27.36	20.4	22	598.71	24.13	-1.80816	Delayed
31791	2005-2006	12	<20	<40	Male	Non-Hispanic Black	middle			owned or being bought	Middle school or lower	inactive			no	no			32.2617	180.658																			1.99235	11.6448	274	10.26	12.9	11	170.609	16.13	-10.0077	Delayed
31792	2005-2006	11	<20	<40	Male	others	high			owned or being bought	Middle school or lower	others			no	no			40.8081																										240.12	16.79
31793	2005-2006	27	≥20	<40	Female	Mexican American	low	overweight	Never married	rented or others	Middle school or lower	others	never	mild	no	no	no	no	40.5586	127.393	2.6	8.4	175.3	4.3	36.6	27.9	27.4	3.6	17.7	3.32863	0.955511	2.12823	5.1665	1.45862	3.60005	3.31054	1.28093	2.87356	11.4142	24.4141	66	6.84	14.7	17	319.647	27.14	-15.5858	Delayed	1
31794	2005-2006	14	<20	<40	Female	Non-Hispanic Black	middle		Never married	owned or being bought	Middle school or lower	others				no			33.5174
31795	2005-2006	60	≥20	≥60	Female	Mexican American	middle	normal	Married/Living with partner	rented or others	Middle school or lower	others	never	never	yes	no	no	no	69.4043	84.6709																			53.9879	56.6543	47	13.68	17.2	18	268.211	24.7	-6.01212	Delayed
31796	2005-2006	60	≥20	≥60	Male	Non-Hispanic Black	high	obesity	Married/Living with partner	rented or others	High school	inactive	former	moderate	yes	yes	yes	no	52.7448	98.665																			55.248	58.3239	57	8.55	10.2	26	257.133	38.06	-4.75202	Delayed
31797	2005-2006	8	<20	<40	Male	others	low			rented or others	Middle school or lower	others			no	no			57.7676																										240.13	14.63
31798	2005-2006	1	<20	<40	Male	Non-Hispanic White	low			owned or being bought						no
31799	2005-2006	47	≥20	40-59	Female	Non-Hispanic White	high	normal	Married/Living with partner	owned or being bought	College or more	inactive	never	moderate	no	no	no	no	41.6044	92.7671																			41.7933	45.9719	63	17.1	27.6	15	366.818	23.05	-5.20668	Delayed
31800	2005-2006	60	≥20	≥60	Female	Non-Hispanic White	high	normal	WidowedDivorcedSeparated	owned or being bought	High school	inactive	never	moderate	no	no	no	yes	55.2451	73.2275																			50.3713	51.1568	57	11.97	21.9	41	430.263	23.35	-9.62875	Delayed
31801	2005-2006	18	<20	<40	Female	others	low		Never married	rented or others	High school	active			no	no			51.0098	98.3571																			17.9224	21.2558	71	6.84	12.2	13	749.429	37.29	-0.0775649	Delayed
31802	2005-2006	60	≥20	≥60	Female	Non-Hispanic White	high	overweight	Married/Living with partner	owned or being bought	High school	moderate	former	mild	yes	yes	no	no	33.0353	64.3254	24.5	31.4	516	7.8	90.9	66.4	30.4	7	30.7	4.1957	3.19867	3.44681	6.24611	2.05412	4.50976	3.41444	1.94591	3.42426	59.3292	64.0324	68	11.97	21	33	682.941	29.29	-0.670806	Delayed	1
31803	2005-2006	0	<20	<40	Male	Mexican American	low			owned or being bought
31804	2005-2006	52	≥20	40-59	Female	Non-Hispanic White	high	overweight	Married/Living with partner	rented or others	College or more	inactive	never	former	no	no	no	no	57.5305	106.875	20.8	10.7	94.8	1.8	12.3	31.2	222.3	1.8	17.7	3.44042	3.03495	2.37024	4.55177	0.587787	2.5096	5.40403	0.587787	2.87356	50.5621	45.6753	128	10.26	7.2	172	424.667	26.23	-1.43786	Delayed	1
31805	2005-2006	20	≥20	<40	Male	Non-Hispanic White		overweight	Never married	rented or others	College or more	moderate	now		no	no	no	no																												28.92
31806	2005-2006	19	<20	<40	Male	Non-Hispanic Black	middle		WidowedDivorcedSeparated	rented or others	High school	inactive			no	no			40.3771	105.211																			15.6884	23.1131	91	11.97	15.9	19	578.286	23.64	-3.31164	Delayed
31807	2005-2006	57	≥20	40-59	Female	others	high	obesity	WidowedDivorcedSeparated	owned or being bought	College or more	inactive	never	mild	yes	no	no	no	34.9453	86.4742																			49.7485	55.9705	52	17.1	16.8	25	739.739	45.79	-7.25154	Delayed
31808	2005-2006	79	≥20	≥60	Male	Non-Hispanic White		normal	Married/Living with partner	owned or being bought	College or more	others	never	former	yes	no		no	34.3569	9.35481																			155.945	92.7217	128	27.36	28.7	8	997.818	21.53	76.9447	Accelerated
31809	2005-2006	1	<20	<40	Female	Non-Hispanic Black	middle			owned or being bought						no																													204.74
31810	2005-2006	4	<20	<40	Male	Mexican American				rented or others		others				no																													463.34	22.89
31811	2005-2006	10	<20	<40	Female	Non-Hispanic White	middle			rented or others	Middle school or lower	others			no	no			29.3001																										688.615	27.32
31812	2005-2006	0	<20	<40	Female	Mexican American	low			owned or being bought
31813	2005-2006	47	≥20	40-59	Female	Mexican American	low	overweight	WidowedDivorcedSeparated	owned or being bought	College or more	inactive	now	moderate	no	no	no	no	40.3336	92.7671																			49.4712	47.8458	52	6.84	11.5	17	554.667	29.76	2.47119	Accelerated
31814	2005-2006	58	≥20	40-59	Male	Non-Hispanic White	low	overweight	Married/Living with partner	owned or being bought	College or more	active	former	former	yes	no	no	no	26.6898	76.9944																			58.0332	50.3361	117	5.13	17.7	35	568.889	29.53	0.0331612	Accelerated
31815	2005-2006	1	<20	<40	Female	Non-Hispanic White	high			owned or being bought						no
31816	2005-2006	26	≥20	<40	Female	Non-Hispanic White	middle	obesity	Married/Living with partner	rented or others	College or more	inactive	never	former	no		no	no	46.9783	128.291	5.9	12.3	228.7	4.2	46.3	40.3	73.1	3.9	17.7	3.69635	1.77495	2.5096	5.43241	1.43508	3.83514	4.29183	1.36098	2.87356			151	8.55	20.1	9	523.28	30.52
31817	2005-2006	6	<20	<40	Male	Mexican American	high			owned or being bought	Middle school or lower	others				no			49.3754																											15.89
31818	2005-2006	4	<20	<40	Female	Non-Hispanic White	low			rented or others		others				no			45.0128																											16.26
31819	2005-2006	16	<20	<40	Male	Mexican American	low		Never married	rented or others	Middle school or lower	inactive			no	no			29.5463	134.614																			13.3636	13.9975	123	6.84	9.3	12	446	22.2	-2.63643	Delayed
31820	2005-2006	58	≥20	40-59	Male	Mexican American	middle	overweight	Never married	rented or others	High school	moderate	never	former	no	no	yes	no	62.4797	95.3939																			55.6343	65.1744	54	10.26	15.2	20	1337.33	25.09	-2.36571	Delayed
31821	2005-2006	25	≥20	<40	Female	Non-Hispanic White	middle	overweight	Married/Living with partner	rented or others	College or more	others	never	never	no		no	no	55.4606	122.645																			27.8347	26.6689	82	5.13	12.9	11	1649	28.6	2.8347	Accelerated
31822	2005-2006	28	≥20	<40	Female	Non-Hispanic White	high	obesity	Married/Living with partner	owned or being bought	College or more	inactive	never	mild	no		no	no	59.5623	126.501																			30.4092	28.2783	71	8.55	17.2	7	614.824	30.31	2.40924	Accelerated
31823	2005-2006	14	<20	<40	Male	Non-Hispanic Black	low		Never married	rented or others	Middle school or lower	inactive			no	no			43.9808	136.301																			22.1062	5.50035	481	13.68	20.6	20	380.182	19.66	8.10619	Accelerated
31824	2005-2006	22	≥20	<40	Female	Non-Hispanic White	low	normal	Married/Living with partner	rented or others	College or more	active	former	mild	no		no	no	30.6444	140.363																			31.9379	24.8526	82	8.55	9	11	2016.5	22.6	9.93791	Accelerated
31825	2005-2006	4	<20	<40	Female	others	middle			owned or being bought		others				no			36.8553																											16.47
31826	2005-2006	2	<20	<40	Female	Mexican American	low			rented or others		others				no			56.0122																										1475.5	15.45
31827	2005-2006	46	≥20	40-59	Female	Non-Hispanic Black	middle	overweight	Never married	rented or others	High school	others	now	moderate	yes	yes	no	no	45.7566	107.694	25.7	10.7	279.3	5.8	59.4	46.9	27	5.3	17.7	3.84802	3.24649	2.37024	5.63229	1.75786	4.08429	3.29584	1.66771	2.87356	57.4152	55.4034	62	8.55	15.6	26	374.852	25.97	11.4152	Accelerated	1
31828	2005-2006	7	<20	<40	Female	Mexican American	low			owned or being bought	Middle school or lower	others				no			57.547																										309.375	17.19
31829	2005-2006	4	<20	<40	Female	Non-Hispanic Black				rented or others		others				no			36.2768																										191.695	13.82
31830	2005-2006	62	≥20	≥60	Female	Mexican American	low	overweight	Married/Living with partner	owned or being bought	High school	active	never	mild	no	no	no	no	41.328	99.6254																			55.7118	63.9029	87	8.55	13.4	13	468.632	26.17	-6.28822	Delayed
31831	2005-2006	46	≥20	40-59	Male	Non-Hispanic White	high	obesity	Married/Living with partner	owned or being bought	High school	active	never	mild	no	no	no	no	44.1113	83.766	34.9	14	230.7	4.7	47.8	38.3	47.4	4	51.5	3.64545	3.55249	2.63906	5.44112	1.54756	3.86703	3.85862	1.38629	3.94158	38.2536	47.0399	73	15.39	8.1	21	623.714	33.04	-7.74635	Delayed	1
31832	2005-2006	5	<20	<40	Female	Mexican American	middle			owned or being bought		others				no			63.6896																										287.879	16.88
31833	2005-2006	41	≥20	40-59	Male	Mexican American	middle	overweight	Married/Living with partner	rented or others	Middle school or lower	others	never	former	no	no	no	no	40.362	107.494																			35.7868	42.9595	71	10.26	16.5	11	500.632	26.65	-5.21317	Delayed
31834	2005-2006	1	<20	<40	Male	Non-Hispanic White	middle			owned or being bought						no
31835	2005-2006	9	<20	<40	Male	Non-Hispanic Black	low			owned or being bought	Middle school or lower	others			no	no			57.7171																										412	23.63
31836	2005-2006	7	<20	<40	Female	Mexican American	low			owned or being bought	Middle school or lower	others				no			38.7395																										414	16.09
31837	2005-2006	24	≥20	<40	Female	Mexican American	low	overweight	Married/Living with partner	rented or others	High school	others	never	never	no		no	no	63.7877	130.106																			27.4706	21.9575	64	6.84	13.6	21	1360.8	29.98	3.47057	Accelerated
31838	2005-2006	12	<20	<40	Male	Mexican American	middle			rented or others	Middle school or lower	inactive			no	no			32.7619	156.275	3.7	8.4	189.7	3.6	41.6	38.9	73.3	4.5	17.7	3.66099	1.30833	2.12823	5.24544	1.28093	3.7281	4.29456	1.50408	2.87356	15.6352	7.62834	364	15.39	13.3	37	430.574	28.37	3.63521	Accelerated
31839	2005-2006	23	≥20	<40	Female	Mexican American		obesity	Never married		High school	others	never	former	no		no	no	74.9383	139.381																			22.2029		80	5.13	6.6	12	1042.91	33.86	-0.797125	Delayed
31840	2005-2006	19	<20	<40	Male	Non-Hispanic White	low		Never married	rented or others	High school	inactive			no	no			21.1564	91.0106																			27.6496	28.6436	83	13.68	15.6	39	484	25.16	8.64963	Accelerated
31841	2005-2006	2	<20	<40	Male	Non-Hispanic White	low			rented or others		others				no			49.3619																										288.305	15.37
31842	2005-2006	6	<20	<40	Female	Non-Hispanic White	high			owned or being bought	Middle school or lower	others				no			51.2013																										208.696	15.09
31843	2005-2006	54	≥20	40-59	Female	Non-Hispanic Black	high	overweight	Married/Living with partner	owned or being bought	College or more	inactive	now	moderate	yes	no	no	no	57.1517	88.049																			58.4357	55.6198	98	10.26	15.9	16	314.583	28.86	4.43567	Accelerated
31844	2005-2006	13	<20	<40	Male	Non-Hispanic Black	high			owned or being bought	Middle school or lower	inactive			no	no			40.5447	168.104																			6.17395	13.4365	192	13.68	9.7	15	105.258	18.33	-6.82605	Delayed
31845	2005-2006	15	<20	<40	Female	Non-Hispanic Black	middle		Never married	rented or others	Middle school or lower					no
31846	2005-2006	80	≥20	≥60	Male	Non-Hispanic White	middle		Married/Living with partner	owned or being bought	College or more	inactive	never		yes	no	yes	yes		49.0932																			81.8236		76	23.94	23.3	20	500		1.82359	Accelerated
31847	2005-2006	35	≥20	<40	Female	Non-Hispanic White	middle	normal	Married/Living with partner	rented or others	College or more	moderate	now	mild	no	no	no	no	31.3599	120.432																			24.0816	28.749	45	20.52	5.7	9	203.429	23.3	-10.9184	Delayed
31848	2005-2006	16	<20	<40	Male	Non-Hispanic White	high		Never married	owned or being bought	High school	moderate			no	no			58.9954	116.259																			12.744	12.6532	158	17.1	19.5	12	351.684	20.64	-3.25602	Delayed
31849	2005-2006	9	<20	<40	Female	Non-Hispanic White	high			rented or others	Middle school or lower	others			no	no			40.2548																										294.519	17.81
31850	2005-2006	18	<20	<40	Male	others	low		Married/Living with partner	owned or being bought	High school	inactive			no	no			45.0349	126.343																			16.3213	21.9486	69	13.68	9.3	19	596.667	28.44	-1.67871	Delayed
31851	2005-2006	3	<20	<40	Male	Mexican American	low			owned or being bought		others				no			83.7712																										223.765	15.31
31852	2005-2006	20	≥20	<40	Female	Mexican American	low	overweight	Married/Living with partner	rented or others	High school	moderate	never	moderate	no	no	no	no	43.8738	142.349	3.3	6.2	122.1	1.8	26.1	30.2	67.4	2.8	17.7	3.40784	1.19392	1.82455	4.80484	0.587787	3.26194	4.21065	1.02962	2.87356	8.62334	20.4986	67	6.84	9	8	350.4	26.59	-11.3767	Delayed	1
31853	2005-2006	16	<20	<40	Male	Non-Hispanic White	high		Never married	owned or being bought	High school	inactive			no	no			48.4316	116.259																			8.96751	12.8674	150	20.52	36.4	14	578.786	17.53	-7.03249	Delayed
31854	2005-2006	6	<20	<40	Male	Mexican American	middle			owned or being bought	Middle school or lower	others				no			49.5801																										592.325	14.44
31855	2005-2006	12	<20	<40	Female	Mexican American	low			rented or others	Middle school or lower	inactive			no	no			57.3424	134.373																			1.87131	11.1694	108	6.84	9.1	7	372	20.63	-10.1287	Delayed
31856	2005-2006	5	<20	<40	Female	Non-Hispanic White	high			owned or being bought		others				no			46.8945																										205.333	17.29
31857	2005-2006	74	≥20	≥60	Female	Non-Hispanic White	high	normal	WidowedDivorcedSeparated	owned or being bought	College or more	inactive	former	moderate	no	no	no	yes	42.9809	76.7403	71.9	13.4	168.1	3.1	27	24.6	51	3	17.7	3.20275	4.27528	2.59525	5.12456	1.1314	3.29584	3.93183	1.09861	2.87356	70.6672	74.2147	60	10.26	12	19	382.909	22.48	-3.33283	Delayed	1
31858	2005-2006	37	≥20	<40	Male	Non-Hispanic Black	middle	obesity	Married/Living with partner	rented or others	High school	inactive	never	former	no	yes	no	no	38.1466	103.156	10	10.8	453.2	10.2	253.9	116.9	74.4	19.1	17.7	4.76132	2.30259	2.37955	6.11633	2.32239	5.53694	4.30946	2.94969	2.87356	30.5657		114	15.39	11.3	27	517.391	30.32	-6.43432	Delayed	1
31859	2005-2006	46	≥20	40-59	Female	Non-Hispanic White	high	overweight	Married/Living with partner	owned or being bought	College or more	active	never	mild	no	no	no	no	42.2659	80.7951																			50.5314	43.1686	54	13.68	8.2	14	1276.8	26.81	4.53136	Accelerated
31860	2005-2006	4	<20	<40	Male	Non-Hispanic Black	middle			owned or being bought		others				no																														32.95
31861	2005-2006	22	≥20	<40	Female	others	high	normal	Married/Living with partner	owned or being bought	College or more	inactive	never	moderate	no	no	no	no	50.2764																											20.9
31862	2005-2006	12	<20	<40	Female	Non-Hispanic Black	high			owned or being bought	Middle school or lower	inactive			no	no			52.2897	154.902																			7.58244	11.25	181	11.97	17.2	11	335.143	31.02	-4.41756	Delayed
31863	2005-2006	29	≥20	<40	Female	Non-Hispanic Black	high	normal	WidowedDivorcedSeparated	owned or being bought	College or more	active	never	heavy	no	no	no	no	46.7064	121.354	6.1	5.9	136.1	3	37	26.3	30.5	2.8	17.7	3.26957	1.80829	1.77495	4.91339	1.09861	3.61092	3.41773	1.02962	2.87356	21.7902	29.0272	45	10.26	6.6	19	457.167	21.29	-7.20984	Delayed	1
31864	2005-2006	14	<20	<40	Female	Non-Hispanic Black	middle		Never married	owned or being bought	Middle school or lower	moderate			no	no			33.5959																											23.01
31865	2005-2006	6	<20	<40	Male	Mexican American	middle			rented or others	Middle school or lower	others				no			53.2274																										279.231	17.23
31866	2005-2006	10	<20	<40	Female	Non-Hispanic Black	low			owned or being bought	Middle school or lower	others			no	no			34.4131																										691.6	30.46
31867	2005-2006	12	<20	<40	Female	others	high			owned or being bought	Middle school or lower	inactive			no	no			43.4487	150.578																			3.38609	10.968	169	18.81	14.3	11	394.737	22.79	-8.61391	Delayed
31868	2005-2006	22	≥20	<40	Male	Non-Hispanic Black	high	obesity	Never married	owned or being bought	College or more	inactive	former	moderate	no	no	no	no	52.6019	114.618																			18.1063	28.1332	97	13.68	8.8	52	449.511	42.51	-3.89369	Delayed
31869	2005-2006	3	<20	<40	Male	Mexican American	middle			rented or others		others				no																														18.69
31870	2005-2006	21	≥20	<40	Female	Non-Hispanic White	middle	normal	Married/Living with partner	rented or others	College or more	moderate	never	never	no	no	no	no	35.4168	126.14	12.8	5.9	88.6	1.8	17.7	20	25.7	1.8	17.7	2.99573	2.54945	1.77495	4.48413	0.587787	2.87356	3.24649	0.587787	2.87356	10.0229	17.0351	48	22.23	6.6	8	239.25	19.42	-10.9771	Delayed	1
31871	2005-2006	23	≥20	<40	Female	Mexican American		obesity	Married/Living with partner	owned or being bought	High school	moderate	never	never	no	no	no	no	45.1427	109.802																			30.7882	30.2391	86	6.84	9.3	14	748.125	36.41	7.7882	Accelerated
31872	2005-2006	9	<20	<40	Female	Non-Hispanic Black	middle			owned or being bought	Middle school or lower	others				no			27.4961																											17.58
31873	2005-2006	32	≥20	<40	Male	Non-Hispanic Black	middle	obesity	Married/Living with partner	rented or others	High school	inactive	never	mild	no	no	no	no	42.3668	96.0286																			28.9131	33.7634	74	18.81	15.4	58	385.524	31.67	-3.08687	Delayed
31874	2005-2006	29	≥20	<40	Female	Mexican American	high	normal	Married/Living with partner	owned or being bought	High school	inactive	never	heavy	no	no	no	no	42.4832	125.616																			19.584	27.1595	66	5.13	10.7	16	170.8	23.57	-9.416	Delayed
31875	2005-2006	1	<20	<40	Female	Non-Hispanic White	middle			owned or being bought						no																													143.913
31876	2005-2006	3	<20	<40	Female	Non-Hispanic Black	low			rented or others		others				no			52.4258																										470.323	15.21
31877	2005-2006	62	≥20	≥60	Male	Non-Hispanic Black	middle	overweight	WidowedDivorcedSeparated	rented or others	College or more	inactive	now	mild	yes	no	no	yes	40.1973	13.6794	69.5	17.3	828	24.6	381.3	114	106.1	18	17.7	4.7362	4.24133	2.85071	6.71901	3.20275	5.94359	4.66438	2.89037	2.87356	101.872	98.2446	91	10.26	10.2	26	717	26.44	39.8716	Accelerated	1
31878	2005-2006	55	≥20	40-59	Male	Mexican American	high	overweight	Married/Living with partner	owned or being bought	College or more	active	now	mild	no	no	no	no	63.6273	70.6748	55.5	14.5	242.2	5.7	58.7	47.4	58.3	5.1	17.7	3.85862	4.01638	2.67415	5.48976	1.74047	4.07244	4.0656	1.62924	2.87356	53.3899	57.9342	30	17.1	22.4	45	526	29.51	-1.61008	Delayed	1
31879	2005-2006	10	<20	<40	Female	others	middle			owned or being bought	Middle school or lower	others			no	no			44.9437																										686.429	20.33
31880	2005-2006	16	<20	<40	Female	Mexican American	low		Never married	rented or others	High school	active			no	no			33.3031	115.337																			10.7091	16.4938	53	13.68	14.1	15	592	28	-5.29087	Delayed
31881	2005-2006	5	<20	<40	Male	Non-Hispanic White	middle			rented or others		others				no			50.139																										353.6	15.35
31882	2005-2006	16	<20	<40	Male	Non-Hispanic White	middle		Never married	rented or others	High school	moderate			no	no			39.7314	128.13																			6.2794	18.4951	116	11.97	13.8	9	316.176	23.36	-9.7206	Delayed
31883	2005-2006	1	<20	<40	Female	Non-Hispanic White	high			owned or being bought						no																													155.481
31884	2005-2006	15	<20	<40	Male	Non-Hispanic White	middle		Never married	owned or being bought	Middle school or lower	active			no	no			49.5806	129.034																			17.16	17.9121	191	11.97	14	11	503.294	17.74	2.15997	Accelerated
31885	2005-2006	6	<20	<40	Female	Non-Hispanic White	high			owned or being bought	Middle school or lower	others				no			46.3903																										316.483	14.59
31886	2005-2006	13	<20	<40	Female	Non-Hispanic White	high			owned or being bought	Middle school or lower	inactive			no	no			47.4159	149.524																			6.91831	10.2404	198	18.81	8.6	7	618.75	17.01	-6.08169	Delayed
31887	2005-2006	5	<20	<40	Female	Non-Hispanic Black	high			owned or being bought		others				no			66.9084																										130.977	15.42
31888	2005-2006	22	≥20	<40	Male	Non-Hispanic Black	middle	normal	Never married	owned or being bought	High school	inactive	never		no	no	no	no		103.017																			14.5535	25.3842	66	8.55	17.2	43	228.8	22.56	-7.44647	Delayed
31889	2005-2006	14	<20	<40	Female	others	low		Never married	rented or others	Middle school or lower	inactive			no	no			50.9961	79.046																			9.97276	15.9406	88	8.55	10.7	8	520.308	17.75	-4.02724	Delayed
31890	2005-2006	11	<20	<40	Male	Non-Hispanic White	middle			owned or being bought	Middle school or lower	others			no	no			44.3594																										345.767	28.2
31891	2005-2006	2	<20	<40	Female	Mexican American	low			rented or others		others				no																													249.6	16.76
31892	2005-2006	18	<20	<40	Female	Mexican American	middle		Never married	owned or being bought	High school	others			no	no			47.6815	128.827																			6.05485	14.3112	94	8.55	11.1	6	269.36	18.49	-11.9452	Delayed
31893	2005-2006	81	≥20	≥60	Female	Non-Hispanic White	middle	normal	Married/Living with partner	owned or being bought	College or more	inactive	never	mild	yes	no	no	yes	85.2239	63.1842	157	8.4	96.8	1.8	19.5	14.2	19.7	2.7	17.7	2.65324	5.05625	2.12823	4.57265	0.587787	2.97041	2.98062	0.993252	2.87356	71.5559	76.8143	80	17.1	20.8	16	689.308	24.97	-9.4441	Delayed	1
31894	2005-2006	61	≥20	≥60	Female	Mexican American	low	obesity	Married/Living with partner	owned or being bought	College or more	inactive	never	heavy	yes	yes	no	no	80.6907	100.328																			54.6376	60.8037	79	11.97	20.2	50	367.059	32.96	-6.36242	Delayed
31895	2005-2006	74	≥20	≥60	Male	Non-Hispanic White	high	overweight	Married/Living with partner	owned or being bought	College or more	inactive	former	heavy	no	no	no	no	73.3971	56.068	20.8	7	110.9	1.8	24.9	15.5	19	1.8	17.7	2.74084	3.03495	1.94591	4.70863	0.587787	3.21487	2.94444	0.587787	2.87356	71.0788	69.7921	68	8.55	19.3	14	1041.25	27.38	-2.92116	Delayed	1
31896	2005-2006	10	<20	<40	Male	Non-Hispanic Black	middle			rented or others	Middle school or lower	others			no	no			40.9845																										180.645	16.21
31897	2005-2006	79	≥20	≥60	Male	Non-Hispanic White	middle	obesity	Married/Living with partner	owned or being bought	College or more	others	never	mild	yes	yes	no	no	44.7204	74.6845																			83.7141	69.9165	67	18.81	15.2	25	1035.5	43.21	4.71412	Accelerated
31898	2005-2006	73	≥20	≥60	Male	Non-Hispanic White	middle	normal	WidowedDivorcedSeparated	owned or being bought	College or more	others	now	former	no	no	no	yes	77.6623	95.4036																			67.4211	60.3385	76	13.68	10.2	25	1618.29	24.44	-5.57893	Delayed
31899	2005-2006	40	≥20	40-59	Male	Non-Hispanic White	low	normal	Married/Living with partner	rented or others	Middle school or lower	others	never	never	yes	yes	no	no	61.7573	113.729																			30.8362	41.6306	100	10.26	14	20	142.24	24.29	-9.16381	Delayed
31900	2005-2006	3	<20	<40	Female	Non-Hispanic Black				rented or others		others				no			49.9796																										216	16.08
31901	2005-2006	3	<20	<40	Female	Non-Hispanic Black	middle			owned or being bought		others				no			35.7953																											17.5
31902	2005-2006	33	≥20	<40	Female	Non-Hispanic White	high		Married/Living with partner	owned or being bought	College or more	active	never		no		no	no
31903	2005-2006	73	≥20	≥60	Female	Non-Hispanic White	high	normal	Married/Living with partner	owned or being bought	College or more	others	never	never	no	yes	no	no	76.6263	87.5417	101.3	5	72.6	1.8	13.3	11.5	13.4	1.8	17.6	2.44235	4.61809	1.60944	4.28496	0.587787	2.58776	2.59525	0.587787	2.8679	61.1783	64.2713	93	11.97	20.6	14	555	24.74	-11.8217	Delayed	1
31904	2005-2006	3	<20	<40	Male	Mexican American	middle			rented or others		others				no			50.0386																										461.278	15.19
31905	2005-2006	16	<20	<40	Female	Non-Hispanic White	middle		Never married	owned or being bought	High school	inactive			no	no			44.7671	137.627																			8.1526	15.9412	73	18.81	5.6	7	500	26.71	-7.8474	Delayed
31906	2005-2006	0	<20	<40	Female	Non-Hispanic Black	low			rented or others
31907	2005-2006	15	<20	<40	Female	Mexican American	middle		Never married	owned or being bought	Middle school or lower	others			no	no			38.3718	131.571																			11.0447	16.4704	73	8.55	6.4	7	872.727	20.22	-3.95531	Delayed
31908	2005-2006	4	<20	<40	Male	Mexican American	low			rented or others		others				no			30.2245																											20.36
31909	2005-2006	17	<20	<40	Male	others	high		Never married	owned or being bought	High school	inactive			no	no			49.6272	115.445																			14.1377	20.0736	76	10.26	37.6	46	650.435	25.6	-2.8623	Delayed
31910	2005-2006	1	<20	<40	Male	Mexican American	low			rented or others						no																													132.386
31911	2005-2006	3	<20	<40	Male	Mexican American	low			owned or being bought		others				no
31912	2005-2006	13	<20	<40	Female	Mexican American	low			rented or others	Middle school or lower	others			no	no				133.432																			1.53938	13.0778	80	10.26	14.5	17	400	30.71	-11.4606	Delayed
31913	2005-2006	48	≥20	40-59	Female	Non-Hispanic White	high	normal	Married/Living with partner	owned or being bought	College or more	moderate	now	heavy	no	no	no	no	43.9377	109.921	20.8	10.7	94.8	1.8	12.3	31.2	222.3	1.8	17.7	3.44042	3.03495	2.37024	4.55177	0.587787	2.5096	5.40403	0.587787	2.87356	41.066	47.06	68	6.84	9.7	17	432.25	22.48	-6.93398	Delayed	1
31914	2005-2006	51	≥20	40-59	Male	Non-Hispanic White	middle	normal	Married/Living with partner	owned or being bought	High school	active	former	mild	no	no	no	no	34.9	100.202																			38.2675	44.6095	63	47.88	29	43	596.143	22.06	-12.7325	Delayed
31915	2005-2006	15	<20	<40	Male	Mexican American	middle		Never married	owned or being bought	Middle school or lower	inactive			no	no			47.5476	129.034	1.8	11.8	212.2	4.5	42	35.6	56.7	4	17.7	3.57235	0.587787	2.4681	5.35753	1.50408	3.73767	4.03777	1.38629	2.87356	9.92384	15.6304	133	35.91	18.4	21	290	23.33	-5.07616	Delayed
31916	2005-2006	4	<20	<40	Female	Mexican American	high			owned or being bought		others				no			48.6678																										147.791	17.4
31917	2005-2006	4	<20	<40	Female	Non-Hispanic Black	high			rented or others		others				no			58.4375																											15.72
31918	2005-2006	1	<20	<40	Male	Non-Hispanic Black	low			rented or others						no
31919	2005-2006	18	<20	<40	Female	Non-Hispanic White	middle		Never married	owned or being bought	High school	inactive			no	no			33.6971	128.827	3.2	13.6	315.6	7	71.4	72.4	89.5	7.1	17.7	4.28221	1.16315	2.61007	5.75448	1.94591	4.2683	4.49424	1.96009	2.87356	10.9498	17.4016	40	8.55	8.4	11	479.615		-7.0502	Delayed
31920	2005-2006	17	<20	<40	Female	Mexican American	high		Never married	rented or others	High school	inactive			no	no			39.591	136.664	1.8	13.9	393.7	9.2	95.7	106.4	109.9	9.1	17.7	4.66721	0.587787	2.63189	5.97559	2.2192	4.56122	4.69957	2.20827	2.87356	20.6905	19.3775	104	5.13	9	33	564	32.43	3.69046	Accelerated
31921	2005-2006	20	≥20	<40	Female	Non-Hispanic White	high	overweight	Never married	owned or being bought	High school	inactive	now	heavy	no		no	no	40.8643	142.349																			25.7369	20.8228	53	11.97	22.4	7	1366.56	29.37	5.73691	Accelerated
31922	2005-2006	31	≥20	<40	Male	Non-Hispanic White	middle	obesity	Married/Living with partner	owned or being bought	College or more	moderate	never	mild	yes	no	no	no	48.4447	93.0742	28.3	56.1	1687.9	38.8	407.3	329.2	434.2	27.4	17.7	5.79667	3.34286	4.02714	7.43124	3.65842	6.00955	6.07351	3.31054	2.87356	26.3654	40.6808	35	15.39	16.8	38	576.111	33.09	-4.63463	Delayed	1
31923	2005-2006	65	≥20	≥60	Male	Non-Hispanic Black	high	obesity	Married/Living with partner	owned or being bought	High school	moderate	former	mild	yes	no	no	yes	68.9315	76.1598																			60.5582	67.422	62	11.97	21.9	28	242.87	35.05	-4.44178	Delayed
31924	2005-2006	20	≥20	<40	Female	Non-Hispanic White	middle	obesity	WidowedDivorcedSeparated	owned or being bought	High school	moderate	now	former	no		no	yes	36.0132	127.03																			20.764	21.2264	53	8.55	13.8	13	593.955	31.39	0.763966	Accelerated
31925	2005-2006	6	<20	<40	Female	Mexican American				rented or others	Middle school or lower	others				no																													444	26.31
31926	2005-2006	51	≥20	40-59	Female	Non-Hispanic White	middle	obesity	Married/Living with partner	owned or being bought	High school	active	never	mild	yes	no	no	no	45.4506	90.1968																			48.3201	52.4281	114	8.55	13.4	121	388.536	41.56	-2.67989	Delayed
31927	2005-2006	4	<20	<40	Female	Non-Hispanic Black	low			owned or being bought		others				no			42.7087																											19.31
31928	2005-2006	1	<20	<40	Male	Non-Hispanic White	middle			owned or being bought						no
31929	2005-2006	20	≥20	<40	Female	Non-Hispanic Black	middle	normal	WidowedDivorcedSeparated	owned or being bought	College or more	inactive	never	former	no		no	no	45.747	146.437																			18.9989	19.7547	101	8.55	3.8	8	913.684	23.17	-1.00113	Delayed
31930	2005-2006	22	≥20	<40	Female	Non-Hispanic White	middle		Never married	rented or others	High school	moderate	now		no	no	no	no
31931	2005-2006	16	<20	<40	Female	Non-Hispanic White	middle		Never married	owned or being bought	Middle school or lower	inactive			no	no			56.5149	130.65	8.3	15.5	351.9	7.9	98.6	56.6	77.4	6.6	17.7	4.03601	2.11626	2.74084	5.86335	2.06686	4.59107	4.34899	1.88707	2.87356	14.9871	18.6006	124	11.97	9	6	730.588	23.35	-1.0129	Delayed
31932	2005-2006	11	<20	<40	Male	Non-Hispanic Black	middle			owned or being bought	Middle school or lower	others			no	no			42.302																											19.44
31933	2005-2006	10	<20	<40	Female	Non-Hispanic Black	low			rented or others	Middle school or lower	others			no	no			30.2062																										324	23.39
31934	2005-2006	13	<20	<40	Female	Non-Hispanic Black	high			owned or being bought	Middle school or lower	others				no				153.818																			7.73884		137	17.1	12.4	20	384.727	20.14	-5.26116	Delayed
31935	2005-2006	5	<20	<40	Female	Mexican American	low			owned or being bought		others				no			46.7911																											15.35
31936	2005-2006	22	≥20	<40	Female	Non-Hispanic White	low	normal	Never married	rented or others	High school	inactive	now	heavy	no		no	no	27.45	140.363																			27.9968	22.2162	109	8.55	8.4	21	1362.71	23.87	5.99677	Accelerated
31937	2005-2006	57	≥20	40-59	Male	Non-Hispanic White	high	obesity	Married/Living with partner	owned or being bought	College or more	inactive	former	former	yes	yes	no	yes	25.1611	77.5371																			79.7027	59.7486	51	27.36	9.7	76	822.684	36.38	22.7027	Accelerated
31938	2005-2006	0	<20	<40	Female	Mexican American	low			owned or being bought
31939	2005-2006	41	≥20	40-59	Male	Non-Hispanic Black	high	obesity	WidowedDivorcedSeparated	owned or being bought	College or more	inactive	now	former	yes	no	no	no	46.0204	81.7257	63.6	5.8	197.4	4	51.6	54.3	53.3	4.8	17.7	3.99452	4.15261	1.75786	5.28523	1.38629	3.94352	3.97594	1.56862	2.87356	38.8367	43.4108	82	15.39	17	23	112.444	30.85	-2.16326	Delayed	1
31940	2005-2006	9	<20	<40	Female	Non-Hispanic Black	low			rented or others	Middle school or lower	others			no	no			54.3349																										309.231	19.16
31941	2005-2006	79	≥20	≥60	Male	Non-Hispanic White	high		Married/Living with partner	owned or being bought	High school	active	former		no	no	no	yes
31942	2005-2006	0	<20	<40	Female	Non-Hispanic White	middle			owned or being bought
31943	2005-2006	65	≥20	≥60	Female	Non-Hispanic White	high	obesity	WidowedDivorcedSeparated	owned or being bought	College or more	inactive	never	mild	no	no	no	no	57.3544																										417.706	32.09
31944	2005-2006	66	≥20	≥60	Female	Non-Hispanic White	middle	overweight	Never married	owned or being bought	College or more	active	now	mild	yes	yes	no	yes	43.8698	91.954																			68.098	64.773	91	11.97	10.2	25	1238.4	27.88	2.09796	Accelerated
31945	2005-2006	67	≥20	≥60	Male	Non-Hispanic White	middle	overweight	Married/Living with partner	owned or being bought	Middle school or lower	active	now	moderate	no	yes	no	no	47.1821	99.5105	95.1	15.4	541.2	15.7	184.1	104.2	96.6	12.6	17.7	4.64631	4.55493	2.73437	6.29379	2.75366	5.21548	4.57058	2.5337	2.87356	60.2225	60.1676	37	13.68	27.8	18	512.318	29.33	-6.7775	Delayed	1
31946	2005-2006	65	≥20	≥60	Female	Non-Hispanic White	middle	normal	Married/Living with partner	owned or being bought	High school	others	never	never	yes	yes	no	no	60.7948	62.1053																			57.0483		50	11.97	10.2	20	571.429	24.71	-7.95174	Delayed
31947	2005-2006	61	≥20	≥60	Female	Non-Hispanic Black	low	obesity	WidowedDivorcedSeparated	rented or others	High school	inactive	never	moderate	yes	no	no	no	43.0172	65.4998																			68.9879	78.7603	71	13.68	8.2	23	382.941	35.55	7.98794	Accelerated
31948	2005-2006	37	≥20	<40	Female	Non-Hispanic Black	low	normal	Never married	rented or others	High school	others	never	heavy	no	no	no	no	31.2083	99.2172																				33.3647	71	8.55	2.7	11		18.65
31949	2005-2006	6	<20	<40	Male	others	middle			owned or being bought	Middle school or lower	others				no			76.8154																											14.66
31950	2005-2006	9	<20	<40	Female	Mexican American	low			owned or being bought	Middle school or lower	others			no	no																													322.833	21.55
31951	2005-2006	15	<20	<40	Female	Mexican American	high		Never married	owned or being bought	Middle school or lower	inactive			no	no			26.9907																											21.74
31952	2005-2006	9	<20	<40	Male	Mexican American	middle			owned or being bought	Middle school or lower	others			no	no			46.3352																										395	14.22
31953	2005-2006	33	≥20	<40	Female	Non-Hispanic White	high	normal	Married/Living with partner	rented or others	College or more	inactive	never	moderate	no	no	no	no	42.737	115.943	9.8	4.4	75.5	1.8	12.3	14.2	30.3	1.8	17.7	2.65324	2.28238	1.4816	4.32413	0.587787	2.5096	3.41115	0.587787	2.87356	25.0826	29.9497	49	11.97	22.6	17	614	24.71	-7.91742	Delayed	1
31954	2005-2006	1	<20	<40	Female	Non-Hispanic White	middle			owned or being bought						no
31955	2005-2006	0	<20	<40	Male	Non-Hispanic Black	low			owned or being bought
31956	2005-2006	4	<20	<40	Female	Non-Hispanic Black				rented or others		others				no			32.8501																										680.438	16.64
31957	2005-2006	16	<20	<40	Female	Mexican American	low		Never married	rented or others	Middle school or lower	moderate			no	no			29.7954	137.627																			6.11559	13.993	91	10.26	14.7	13	369.091	27.52	-9.88441	Delayed
31958	2005-2006	49	≥20	40-59	Female	Non-Hispanic Black	middle	overweight	Never married	owned or being bought	College or more	others	now	mild	no	no	no	no	36.3875	125.827																			31.8052	46.5057	75	15.39	32.2	181	122.118	29.65	-17.1948	Delayed
31959	2005-2006	52	≥20	40-59	Female	Non-Hispanic Black	high	obesity	Married/Living with partner	owned or being bought	College or more	inactive	never		no	no	no	no	40.1697																											38.27
31960	2005-2006	56	≥20	40-59	Male	Mexican American	low	overweight	Married/Living with partner	owned or being bought	Middle school or lower	inactive	former	former	no	yes	no	no	61.9632	96.7436																			61.1184	54.2157	97	8.55	23.6	60	592.429	26.85	5.11835	Accelerated
31961	2005-2006	29	≥20	<40	Male	Non-Hispanic Black	low	normal	Married/Living with partner	rented or others	High school	active	never	moderate	yes	no	no	no	40.1057	122.669																			29.1309	36.8554	60	10.26	13.4	19	562.071	20.85	0.130934	Accelerated
31962	2005-2006	54	≥20	40-59	Female	Mexican American	middle	overweight	WidowedDivorcedSeparated	rented or others	High school	inactive	now	mild	yes	no	no	yes	47.9137	76.3798	16.9	1.8	88.8	1.8	16.3	33.7	113.7	2.7	17.7	3.5175	2.82731	0.587787	4.48639	0.587787	2.79117	4.73356	0.993252	2.87356	46.6441	47.2437	63	8.55	24.7	14	466.304	28.46	-7.35591	Delayed	1
31963	2005-2006	15	<20	<40	Male	Mexican American	low		Never married	rented or others	Middle school or lower	others				no			37.4498	143.386																			8.59815		183	8.55	25.1	10	230.35	18.54	-6.40185	Delayed
31964	2005-2006	77	≥20	≥60	Male	Non-Hispanic White	middle	obesity	Married/Living with partner	owned or being bought	College or more	inactive	former	mild	yes	yes	yes	yes	49.3241	67.3744																			70.4047	77.9884	48	18.81	25.4	26	583.688	31.32	-6.59527	Delayed
31965	2005-2006	0	<20	<40	Male	Mexican American	low			rented or others
31966	2005-2006	60	≥20	≥60	Female	Non-Hispanic Black	middle	normal	Married/Living with partner	owned or being bought	College or more	inactive	never		yes	no	no	no		84.4151																			46.5055		62	10.26	12.2	16	226.471	22.34	-13.4945	Delayed
31967	2005-2006	63	≥20	≥60	Female	Non-Hispanic Black	middle	obesity	WidowedDivorcedSeparated	owned or being bought	High school	moderate	former	former	no	no	no	no	41.9145	95.5713																			58.5692	61.3416	82	10.26	10	16	745.385	33.98	-4.43082	Delayed
31968	2005-2006	11	<20	<40	Female	Non-Hispanic Black	low			rented or others	Middle school or lower	others			no	no			35.2106																										829.097	27.09
31969	2005-2006	13	<20	<40	Male	Non-Hispanic Black	low			rented or others	Middle school or lower	inactive			no	no			46.8648	158.932																			13.0608	15.9214	202	10.26	7.5	7	350.087	22.39	0.0608482	Accelerated
31970	2005-2006	19	<20	<40	Female	Non-Hispanic White	middle		Never married	rented or others	High school	inactive			no	no			38.2996	127.925																			9.47952	16.1763	38	11.97	17.2	6	372	20.01	-9.52048	Delayed
31971	2005-2006	15	<20	<40	Male	Mexican American	middle		Never married	owned or being bought	Middle school or lower	inactive			no	no			35.4521	117.079																			11.9991	12.4506	158	15.39	23.5	14	737.8	19.25	-3.0009	Delayed
31972	2005-2006	73	≥20	≥60	Female	Non-Hispanic White	high	normal	Married/Living with partner	owned or being bought	High school	active	now	mild	yes	no	no	no	46.0047	58.7114	17.4	13.2	246.6	7	59.9	67.2	91.6	6.3	17.6	4.20767	2.85647	2.58022	5.50777	1.94591	4.09268	4.51743	1.84055	2.8679	77.0177	91.6672	104	6.84	5.2	22	1072.47	23.37	4.01766	Accelerated	1
31973	2005-2006	23	≥20	<40	Male	Mexican American	low	overweight	Never married	rented or others	High school	others	never	former	no	yes	no	no	49.0306	121.982																			14.4894	26.2444	61	18.81	23.8	10	487.5	26.92	-8.51056	Delayed
31974	2005-2006	18	<20	<40	Female	Non-Hispanic Black	low		Never married	rented or others	High school	moderate			no					148.509																			17.7499		83	10.26	14	12	382.8	30.05	-0.250104	Delayed
31975	2005-2006	51	≥20	40-59	Female	Non-Hispanic White	low	obesity	WidowedDivorcedSeparated	owned or being bought	College or more	inactive	former	former	no	no	no	no	70.5001	102.172	24.6	10	169.3	3.9	27.3	45.3	68.2	3.5	17.7	3.81331	3.20275	2.30259	5.13167	1.36098	3.30689	4.22244	1.25276	2.87356	64.5509	52.5415	97	10.26	6.3	37	1593.18	37.17	13.5509	Accelerated	1
31976	2005-2006	44	≥20	40-59	Female	Non-Hispanic Black		overweight	Married/Living with partner	owned or being bought	High school	inactive	never		yes	no	no	no		109.217																			48.1977		73	15.39	6.4	27	902	27.32	4.19774	Accelerated
31977	2005-2006	15	<20	<40	Female	Mexican American	low		Never married	rented or others	Middle school or lower	inactive			no	no			24.2601	131.571																			6.50414	17.1152	52	6.84	6.3	20	738.889	24.11	-8.49586	Delayed
31978	2005-2006	46	≥20	40-59	Female	Non-Hispanic White	high	obesity	Married/Living with partner	owned or being bought	College or more	inactive	former	former	no	no	no	no	50.6932	93.4211	25.2	8.4	160.5	2.9	28.9	23.5	19	1.8	17.7	3.157	3.22684	2.12823	5.07829	1.06471	3.36384	2.94444	0.587787	2.87356	39.3122	48.2343	50	13.68	15.2	15	650.294	34.17	-6.68783	Delayed	1
31979	2005-2006	51	≥20	40-59	Male	Non-Hispanic White	high	normal	Never married	owned or being bought	College or more	active	never	moderate	no	no	no	no	59.3731	80.875																			55.1303	50.5751	79	15.39	37.6	36	507.5	24.06	4.13034	Accelerated
31980	2005-2006	24	≥20	<40	Female	Non-Hispanic White	low	obesity	Never married	rented or others	College or more	others	now		no	no	no	no		94.2978																			26.599		53	8.55	10.7	16	862.625	35.64	2.59902	Accelerated
31981	2005-2006	15	<20	<40	Female	Non-Hispanic Black	low		Never married	rented or others	Middle school or lower	inactive			no	no			38.8381	159.772																			6.02025	16.2743	83	10.26	10.6	17	912.6	20.65	-8.97975	Delayed
31982	2005-2006	15	<20	<40	Female	Non-Hispanic Black	middle		Never married	rented or others	Middle school or lower	inactive			no	no			44.5028	151.672																				15.0601	99	15.39	10	8		16.47
31983	2005-2006	22	≥20	<40	Male	Mexican American		normal	Never married		High school	active	never	heavy	no	no	no	no	57.0317	122.842																			13.3873	24.2186	63	8.55	14.1	16	605.684	19.24	-8.61269	Delayed
31984	2005-2006	5	<20	<40	Male	Non-Hispanic White	middle			rented or others		others				no			45.4546																										341	16.37
31985	2005-2006	31	≥20	<40	Female	Non-Hispanic Black	high	obesity	Married/Living with partner	rented or others	College or more	others	never	moderate	no		no	no	59.984	135.548	26.6	17.1	361.1	7.4	58.2	61.1	42.1	5.6	17.7	4.11251	3.28091	2.83908	5.88915	2.00148	4.06389	3.74005	1.72277	2.87356		26.8937	63	10.26	8.6	13		33.29
31986	2005-2006	13	<20	<40	Male	Non-Hispanic Black	low			rented or others	Middle school or lower	inactive			no	no			28.9666	158.932																			10.8034	14.2935	185	8.55	18.6	10	250.167	23.37	-2.19663	Delayed
31987	2005-2006	29	≥20	<40	Male	Mexican American	low		Married/Living with partner	rented or others	High school	inactive	never		no	no	no	no
31988	2005-2006	10	<20	<40	Male	Non-Hispanic White	high			owned or being bought	Middle school or lower	others			no	no			53.1759																										421.263	16.58
31989	2005-2006	37	≥20	<40	Male	Mexican American	low	overweight	Married/Living with partner	rented or others	Middle school or lower	others	now	moderate	no	no	no	no	29.5964	110.557																			29.015	39.4271	78	13.68	21.3	70	648.19	27.79	-7.985	Delayed
31990	2005-2006	55	≥20	40-59	Male	Non-Hispanic Black	low	normal	WidowedDivorcedSeparated	rented or others	High school	inactive	former	mild	yes	yes	no	no																												24.98
31991	2005-2006	33	≥20	<40	Female	Mexican American	low	normal	WidowedDivorcedSeparated	owned or being bought	College or more	inactive	never	former	no	no	no	no	53.1865	122.135																			21.7555	26.904	37	6.84	11.8	10	361.667	21.93	-11.2445	Delayed
31992	2005-2006	81	≥20	≥60	Male	Non-Hispanic White	middle	overweight	Married/Living with partner	owned or being bought	College or more	active	former	former	yes	no	no	yes	65.0668	73.6425	183.5	6	88.1	1.8	12.7	10.7	13.5	1.8	17.7	2.37024	5.21221	1.79176	4.47847	0.587787	2.5416	2.60269	0.587787	2.87356	74.0806	82.8608	48	11.97	11.5	13	447.778	25.54	-6.9194	Delayed	1
31993	2005-2006	61	≥20	≥60	Female	Non-Hispanic Black	middle	normal	WidowedDivorcedSeparated	owned or being bought	College or more	active	now	former	yes	no	no	no	45.2205	96.9235																			63.4928	60.9147	123	8.55	11.1	19	421.875	22.06	2.49277	Accelerated
31994	2005-2006	48	≥20	40-59	Male	Non-Hispanic Black	middle	normal	Married/Living with partner	owned or being bought	College or more	active	now		yes	no	no	no		118.303																			41.5459	49.4207	60	10.26	17.9	364	194.524	21.53	-6.45408	Delayed
31995	2005-2006	14	<20	<40	Female	Non-Hispanic Black	middle		Never married	owned or being bought	Middle school or lower	inactive			no	no			55.9992	152.741	1.8	20.7	952.6	29	311.3	193.2	118.1	23	17.7	5.26373	0.587787	3.03013	6.8592	3.3673	5.74076	4.77153	3.13549	2.87356	13.4292	16.4144	87	6.84	6.8	12	717.5	19.63	-0.570833	Delayed
31996	2005-2006	28	≥20	<40	Female	Mexican American	middle	overweight	Married/Living with partner	rented or others	High school	moderate	never	never	no	no	no	no	57.4977	126.501																			26.709	25.3783	112	8.55	8.4	22	1056	27.99	-1.29098	Delayed
31997	2005-2006	62	≥20	≥60	Female	Non-Hispanic Black	high		Married/Living with partner	owned or being bought	College or more	others	now		yes	yes	no	no
31998	2005-2006	39	≥20	<40	Female	Mexican American	middle	normal	Married/Living with partner	owned or being bought	High school	others	never	heavy	no	no	no	no	35.6391	117.095																			35.5897	36.6471	96	8.55	24.4	21	1223.83	21.92	-3.41025	Delayed
31999	2005-2006	16	<20	<40	Female	Non-Hispanic White			Never married	owned or being bought	Middle school or lower	inactive			no	no				115.337																			6.02244		27	11.97	15.4	9	473.538	21.07	-9.97756	Delayed
32000	2005-2006	16	<20	<40	Female	Non-Hispanic Black	low		Never married	owned or being bought	High school	inactive			no	no			42.0917	132.958																			1.36952	16.1235	56	8.55	14.9	9	405.6	19.6	-14.6305	Delayed
32001	2005-2006	41	≥20	40-59	Female	others	middle	overweight	Married/Living with partner	owned or being bought	College or more	others	now	former	no	yes	no	no	71.5844	109.607																			44.3409	45.4292	42	5.13	26	31	642	26.72	3.34087	Accelerated
32002	2005-2006	4	<20	<40	Female	Non-Hispanic White	low			rented or others		others				no			43.9081																										540	14.07
32003	2005-2006	77	≥20	≥60	Female	Non-Hispanic White	high	obesity	WidowedDivorcedSeparated	owned or being bought	High school	inactive	never	mild	yes	no	no	no	34.6677	50.7788																			64.0177	78.5086	78	11.97	15.4	31	383.684	31.61	-12.9823	Delayed
32004	2005-2006	13	<20	<40	Female	Non-Hispanic White	high			rented or others	Middle school or lower	inactive			no	no			62.3862	117.793	1.8	12.5	351.8	9.1	123.9	64.3	146.2	7.2	17.7	4.16356	0.587787	2.52573	5.86306	2.20827	4.81947	4.98498	1.97408	2.87356	10.2906	15.5033	166	15.39	23.8	11	547.885	21.1	-2.70939	Delayed
32005	2005-2006	3	<20	<40	Male	others	low			owned or being bought		others				no			56.4085																										491.642	21.99
32006	2005-2006	19	<20	<40	Female	Non-Hispanic Black	high		Never married	owned or being bought	High school	inactive			no	no			45.3861	130.185																			14.8023	19.8083	74	11.97	21.3	12	659.167	21.93	-4.19774	Delayed
32007	2005-2006	55	≥20	40-59	Male	Non-Hispanic White	middle	overweight	Married/Living with partner	rented or others	High school	active	never		no	no	no	no	57.6094																											27.75
32008	2005-2006	62	≥20	≥60	Male	others	middle	normal	Married/Living with partner	rented or others	High school	moderate	never	mild	no	yes	no	no	41.63	92.7508																			77.6693	64.5439	112	15.39	17.4	19	494.667	21.57	15.6693	Accelerated
32009	2005-2006	0	<20	<40	Female	Mexican American	low			owned or being bought
32010	2005-2006	6	<20	<40	Male	Mexican American	low			rented or others	Middle school or lower	others				no			45.651																										466.5	13.92
32011	2005-2006	74	≥20	≥60	Female	Non-Hispanic Black	middle	obesity	Married/Living with partner	owned or being bought	College or more	moderate	former	moderate	yes	yes	no	no	59.5837	48.7134	112.2	23.5	440.2	7.4	88.5	50.2	23.8	5.2	17.7	3.91602	4.72028	3.157	6.08723	2.00148	4.483	3.16969	1.64866	2.87356	73.2917	77.0452	53	11.97	11.6	16	469.154	33.07	-0.708256	Delayed	1
32012	2005-2006	30	≥20	<40	Female	Non-Hispanic Black	middle	obesity	Never married	rented or others	College or more	inactive	former	former	no	no	no	no	33.8542	143.794	6.1	5.9	136.1	3	37	26.3	30.5	2.8	17.7	3.26957	1.80829	1.77495	4.91339	1.09861	3.61092	3.41773	1.02962	2.87356	25.5603	31.1071	59	6.84	5.2	13	425.842	36.26	-4.43971	Delayed	1
32013	2005-2006	58	≥20	40-59	Female	Non-Hispanic White	high	normal	Married/Living with partner	owned or being bought	College or more	inactive	never	former	no	no	no	no	56.3842	65.2355																			52.5511	54.8196	68	15.39	13.1	7	1202.5	22.81	-5.44886	Delayed
32014	2005-2006	59	≥20	40-59	Female	Non-Hispanic White	high	overweight	WidowedDivorcedSeparated	owned or being bought	College or more	inactive	never	mild	yes	no	no	no	55.351	64.7788																			55.7859	58.8861	120	8.55	11.5	18	414	27.43	-3.21414	Delayed
32015	2005-2006	60	≥20	≥60	Female	Non-Hispanic Black	middle	normal	WidowedDivorcedSeparated	owned or being bought	College or more	inactive	now	never	no	no	no	no	50.3034																										562.806	23.55
32016	2005-2006	29	≥20	<40	Female	Mexican American	low	normal	Married/Living with partner	owned or being bought	College or more	others	never		no		no	no		133.628																			39.226	14.0643	494	6.84	10.2	5	1878.33	20.5	10.226	Accelerated
32017	2005-2006	59	≥20	40-59	Female	Mexican American	middle	overweight	Married/Living with partner	owned or being bought	Middle school or lower	others	never	mild	no	no	no	no	47.6567	101.747	11.6	14.5	348.6	6.9	158.6	98.2	125.1	19.4	29.8	4.58701	2.45101	2.67415	5.85393	1.93152	5.06639	4.82911	2.96527	3.39451	45.6207	53.6329	79	10.26	13.3	15	465.548	25.07	-13.3793	Delayed	1
32018	2005-2006	17	<20	<40	Female	Mexican American	middle		Never married	rented or others	High school	inactive			no	no			53.955	129.735																			6.03693	14.6406	51	25.65	15.6	14	472	20.41	-10.9631	Delayed
32019	2005-2006	16	<20	<40	Female	Non-Hispanic Black	middle		Never married	owned or being bought	High school	inactive			no	no			40.2837	132.958																			11.3982	15.8371	59	13.68	11.5	18	484.955	21.42	-4.60183	Delayed
32020	2005-2006	64	≥20	≥60	Male	Non-Hispanic White	low	overweight	WidowedDivorcedSeparated	owned or being bought	College or more	others	now		no	no	no	no	41.6899																											27.38
32021	2005-2006	1	<20	<40	Male	others	high			rented or others						no
32022	2005-2006	70	≥20	≥60	Male	Mexican American		obesity	Married/Living with partner	owned or being bought	Middle school or lower	others	former	former	no	yes	no	no	49.5814	70.7701																			87.5997	74.53	65	6.84	18.3	23	612.846	31.19	17.5997	Accelerated
32023	2005-2006	2	<20	<40	Female	Mexican American	middle			owned or being bought		others				no			77.4444																										226.05	17.02
32024	2005-2006	47	≥20	40-59	Male	Non-Hispanic White	high	obesity	Married/Living with partner	owned or being bought	High school	inactive	former	mild	no	no	yes	no	43.5674	93.5092	27.6	15.2	234.8	4.4	41	63.3	73	5.4	17.7	4.14789	3.31782	2.7213	5.45873	1.4816	3.71357	4.29046	1.6864	2.87356	45.9387	49.6813	57	18.81	22.9	32	569.231	30.41	-1.06127	Delayed	1
32025	2005-2006	13	<20	<40	Male	Non-Hispanic Black	middle			owned or being bought	Middle school or lower	inactive			no	no			30.6469	179.393																			0.37823	6.71429	310	10.26	16.1	28	154.143	17.12	-12.6218	Delayed
32026	2005-2006	16	<20	<40	Female	Non-Hispanic Black	middle		Never married	owned or being bought	High school	moderate			no	no			51.7834	114.988																			5.90041	15.3941	62	8.55	18.4	15	437.769	19.56	-10.0996	Delayed
32027	2005-2006	24	≥20	<40	Male	Mexican American	middle	normal	Never married	rented or others	High school	inactive	now		no	no	no	no	39.183	97.7653	10.6	11.9	234.3	3.9	40.8	44.7	121.7	3.6	17.7	3.79997	2.36085	2.47654	5.4566	1.36098	3.70868	4.80156	1.28093	2.87356	18.1216	26.914	52	23.94	37.3	36	336.526	21.18	-5.87842	Delayed
32028	2005-2006	22	≥20	<40	Female	others		overweight	Never married		College or more	moderate	now	heavy	no	no	no	no	42.9082																											26.97
32029	2005-2006	1	<20	<40	Male	Non-Hispanic White	high			owned or being bought						no
32030	2005-2006	80	≥20	≥60	Male	Non-Hispanic White	low	normal	Married/Living with partner	owned or being bought	High school	active	former	never	no	no	no	yes	37.8639	81.7343	25.5	10	109.3	1.8	21.9	20.2	38.4	1.8	17.7	3.00568	3.23868	2.30259	4.6941	0.587787	3.08649	3.64806	0.587787	2.87356	77.0643	77.0997	57	11.97	13.3	14	697.846	21.39	-2.93565	Delayed	1
32031	2005-2006	19	<20	<40	Female	Non-Hispanic Black	low		Married/Living with partner	rented or others	High school	active			no	no			39.6131	112.59	3.8	4.8	103.7	1.8	23.1	15.4	17	1.8	27.6	2.73437	1.335	1.56862	4.6415	0.587787	3.13983	2.83321	0.587787	3.31782	9.90744	19.341	52	18.81	17.7	22	160.815	29.11	-9.09256	Delayed
32032	2005-2006	2	<20	<40	Female	Mexican American	low			rented or others		others				no			68.0776																										273.628	14.97
32033	2005-2006	16	<20	<40	Male	Mexican American	low		Never married	owned or being bought	Middle school or lower	moderate			no	no			29.7146	151.945																			12.8123	18.4953	132	10.26	10.9	23	864	17.31	-3.1877	Delayed
32034	2005-2006	15	<20	<40	Male	Non-Hispanic Black	middle		Never married	owned or being bought	Middle school or lower	inactive			no	no			36.9087	165.759																			14.5711	17.8429	170	8.55	10.2	15	197.459	22.52	-0.428879	Delayed
32035	2005-2006	60	≥20	≥60	Male	Non-Hispanic Black	middle	overweight	Married/Living with partner	owned or being bought	College or more	inactive	former	former	no	yes	no	no	41.052	60.0296	69.5	17.3	828	24.6	381.3	114	106.1	18	17.7	4.7362	4.24133	2.85071	6.71901	3.20275	5.94359	4.66438	2.89037	2.87356	54.8791	71.87	47	15.39	9.9	28	328.429	26.85	-5.12092	Delayed	1
32036	2005-2006	44	≥20	40-59	Female	Non-Hispanic White	middle	obesity	Married/Living with partner	owned or being bought	High school	active	never	mild	no	no	no	no	47.8101	107.322																			53.7134	45.6873	61	5.13	3.6	16	932.267	35.66	9.71345	Accelerated
32037	2005-2006	34	≥20	<40	Male	Mexican American	low	overweight	Married/Living with partner	rented or others	Middle school or lower	inactive	never	heavy	no	no	no	no	62.2587	118.625																			26.3831	31.3024	89	17.1	37.1	114	306.625	29.66	-7.61686	Delayed
32038	2005-2006	61	≥20	≥60	Male	Mexican American	low	obesity	Married/Living with partner	owned or being bought	High school	inactive	former	mild	no	yes	no	no	63.0426	84.7508	43.1	20.4	385.6	10.9	97.8	77.7	69.9	8.4	25.2	4.35286	3.76352	3.01553	5.9548	2.38876	4.58292	4.24707	2.12823	3.22684	67.248	67.6373	71	15.39	18.1	26	472.957	32.53	6.24799	Accelerated	1
32039	2005-2006	77	≥20	≥60	Male	Non-Hispanic White	low	overweight	Married/Living with partner	owned or being bought	High school	moderate	never	mild	no	no	no	no	57.4716	67.3744	41.8	13.2	167	2.8	26.2	27.4	57	2.5	17.7	3.31054	3.7329	2.58022	5.11799	1.02962	3.26576	4.04305	0.916291	2.87356		71.7905	77	13.68	20.4	19		25.63
32040	2005-2006	25	≥20	<40	Male	Non-Hispanic White	high	normal	Never married	owned or being bought	College or more	active	never	mild	no	no	no	no	43.4764	120.281																			12.8701	23.1604	65	17.1	25.8	11	365.727	22.12	-12.1299	Delayed
32041	2005-2006	2	<20	<40	Female	Mexican American	middle			owned or being bought		others				no			71.3324																										636.667	16.19
32042	2005-2006	66	≥20	≥60	Female	Non-Hispanic Black	middle	normal	WidowedDivorcedSeparated	owned or being bought	High school	active	never	former	yes	no	yes	no	83.5869	71.0924																			49.3146	67.4043	53	10.26	16.7	16	360.609	23.47	-16.6854	Delayed
32043	2005-2006	6	<20	<40	Male	Non-Hispanic Black	middle			rented or others	Middle school or lower	others				no			37.7253																										486.667	16.22
32044	2005-2006	53	≥20	40-59	Female	Non-Hispanic Black	high	overweight	WidowedDivorcedSeparated	owned or being bought	College or more	inactive	former	mild	yes	no	no	no	62.2594	77.8903																			55.6011	58.0386	57	8.55	2.9	8	433.412	27.23	2.60106	Accelerated
32045	2005-2006	85	≥20	≥60	Female	Non-Hispanic White		normal	WidowedDivorcedSeparated	owned or being bought	Middle school or lower	others	never		yes	no	yes	yes																												22.94
32046	2005-2006	33	≥20	<40	Female	Non-Hispanic Black	high	obesity	Never married	rented or others	College or more	moderate	never	mild	no	no	no	no	43.0044	117.991																			27.1386	31.0898	54	20.52	22.4	12	391.765	32.13	-5.86136	Delayed
32047	2005-2006	16	<20	<40	Male	Mexican American	middle		Never married	owned or being bought	Middle school or lower	inactive			no	no			42.7356	134.614	2.9	11.3	231.8	4.6	52.1	37.1	34.9	4.1	17.7	3.61362	1.06471	2.4248	5.44587	1.52606	3.95316	3.55249	1.41099	2.87356	12.4405	18.2916	111	10.26	14.7	19	294.281	26.86	-3.55954	Delayed
32048	2005-2006	29	≥20	<40	Female	Non-Hispanic White	high	normal	WidowedDivorcedSeparated	owned or being bought	College or more	inactive	never	heavy	no	no	no	no	55.068	105.271	5.8	11	151.2	3.1	29.8	24.3	33.6	1.8	17.7	3.19048	1.75786	2.3979	5.0186	1.1314	3.39451	3.51453	0.587787	2.87356	25.9732	30.1107	51	5.13	16.3	12	360.296	24.97	-3.02683	Delayed	1
32049	2005-2006	10	<20	<40	Female	Mexican American	high			owned or being bought	Middle school or lower	others				no			43.1735																										415.52	24.76
32050	2005-2006	15	<20	<40	Male	Mexican American	low		Never married	rented or others	Middle school or lower	moderate			no	no			59.127																											29.59
32051	2005-2006	13	<20	<40	Female	Non-Hispanic Black	high			owned or being bought	Middle school or lower	inactive			no	no			39.9746	162.033																			15.1538	11.3445	142	8.55	7.2	8	938.438	32.93	2.15384	Accelerated
32052	2005-2006	8	<20	<40	Female	Non-Hispanic White	high			owned or being bought	Middle school or lower	others			no	no			38.8378																										356.286	16.6
32053	2005-2006	0	<20	<40	Male	Mexican American	low			rented or others
32054	2005-2006	2	<20	<40	Male	Mexican American	low			rented or others		others				no			55.5049																										253.647	16.38
32055	2005-2006	30	≥20	<40	Female	Mexican American	middle	overweight	Married/Living with partner	rented or others	High school	others	never	mild	no	no	no	no	63.0872	124.737																			25.3469	29.0562	62	6.84	12.2	21	644.824	29.31	-4.65313	Delayed
32056	2005-2006	3	<20	<40	Male	Mexican American	middle			owned or being bought		others				no			54.0344																										312.3	16.82
32057	2005-2006	12	<20	<40	Male	Non-Hispanic Black	middle			owned or being bought	Middle school or lower	active			no	no			49.6275	180.658																			3.0817	7.4743	240	10.26	10.9	11	419.571	15.72	-8.9183	Delayed
32058	2005-2006	7	<20	<40	Female	Non-Hispanic Black	low			rented or others	Middle school or lower	others				no			44.468																										684.25	13.68
32059	2005-2006	85	≥20	≥60	Male	Non-Hispanic White	high		Married/Living with partner	owned or being bought	High school	others	former		yes	yes		yes
32060	2005-2006	3	<20	<40	Male	Mexican American	high			owned or being bought		others				no			50.5336																											16.13
32061	2005-2006	79	≥20	≥60	Female	Non-Hispanic White	high	overweight	WidowedDivorcedSeparated	rented or others	High school	moderate	former	former	no	no	no	no	50.8108	64.0782																			67.8373	69.7102	63	11.97	13.8	26	266.842	29.23	-11.1627	Delayed
32062	2005-2006	73	≥20	≥60	Male	Mexican American	low	obesity	Married/Living with partner	owned or being bought	Middle school or lower	others	former	mild	yes	yes	no	no	44.3664	69.2943																			92.5625	76.0558	68	13.68	12	45	651	32.25	19.5625	Accelerated
32063	2005-2006	12	<20	<40	Male	Non-Hispanic White	high			owned or being bought	Middle school or lower	others			no	yes			48.1024	156.275																			44.876	10.8743	539	15.39	18.6	17	293.269	18.26	32.876	Accelerated
32064	2005-2006	1	<20	<40	Male	Mexican American	low			owned or being bought						no																													177.194
32065	2005-2006	8	<20	<40	Female	others					Middle school or lower	others			no	no			31.3534																										559.143	21.11
32066	2005-2006	65	≥20	≥60	Male	Non-Hispanic Black	high	overweight	Married/Living with partner	owned or being bought	High school	others	now		yes	no	no	yes	50.777	95.2597																			63.7827	62.6461	66	10.26	9.1	105	844.429	29.89	-1.21726	Delayed
32067	2005-2006	22	≥20	<40	Female	Non-Hispanic White	middle	overweight	Married/Living with partner	owned or being bought	High school	moderate	former	heavy	no		no	no	30.4523	110.576	8.1	21.2	449	11.5	100.5	104	133.1	10.7	17.7	4.64439	2.09186	3.054	6.10702	2.44235	4.61016	4.8911	2.37024	2.87356	15.4276	21.8723	85	5.13	5.7	9	349.871	26.58	-6.57239	Delayed
32068	2005-2006	81	≥20	≥60	Female	Non-Hispanic White	middle	obesity	WidowedDivorcedSeparated	owned or being bought	Middle school or lower	others	never	mild	yes	no	no	yes	41.8092	55.503																			74.5642	81.562	58	17.1	15	20	443.333	34.25	-6.43584	Delayed
32069	2005-2006	0	<20	<40	Male	Non-Hispanic White	middle			owned or being bought
32070	2005-2006	19	<20	<40	Male	Mexican American	middle		Never married	rented or others	High school	inactive			no	no			38.8459	131.807																			14.5803	17.8976	117	10.26	12.5	20	501.111	32.8	-4.4197	Delayed
32071	2005-2006	48	≥20	40-59	Male	Non-Hispanic Black	high	obesity	Married/Living with partner	owned or being bought	High school	inactive	now	former	no	no	no	no	45.1849	118.303	63.6	5.8	197.4	4	51.6	54.3	53.3	4.8	17.7	3.99452	4.15261	1.75786	5.28523	1.38629	3.94352	3.97594	1.56862	2.87356	38.8552		73	10.26	31.9	98	76.5	32.6	-9.14483	Delayed	1
32072	2005-2006	8	<20	<40	Female	Non-Hispanic White	middle			owned or being bought	Middle school or lower	others			no	no			34.7424																										241.12	15.4
32073	2005-2006	19	<20	<40	Female	Mexican American	low		Never married	owned or being bought	High school	others			no	no			37.9149	143.353	1.8	4.3	99.8	1.8	19.1	16	18.5	1.8	17.6	2.77259	0.587787	1.45862	4.60317	0.587787	2.94969	2.91777	0.587787	2.8679	17.801	17.9072	77	6.84	4.1	14	1137.78	35.9	-1.19904	Delayed
32074	2005-2006	15	<20	<40	Female	Non-Hispanic White	high		Never married	owned or being bought	Middle school or lower	others			no	no			38.7413	131.571																			10.9105	14.0876	65	10.26	7.9	13	411.613	21.28	-4.08953	Delayed
32075	2005-2006	85	≥20	≥60	Female	Non-Hispanic White	middle	overweight	WidowedDivorcedSeparated	rented or others	High school	inactive	former	mild	yes	no	no	no	58.8345	39.1151																			79.2971	83.8538	49	18.81	14.7	9	564.571	26.25	-5.70285	Delayed
32076	2005-2006	17	<20	<40	Female	Non-Hispanic Black	middle		Never married	owned or being bought	High school	inactive			no	no			32.2899	132.027																			12.4803	22.8058	68	10.26	19.7	28	611.455	19.04	-4.5197	Delayed
32077	2005-2006	14	<20	<40	Female	Non-Hispanic White	middle		Never married	owned or being bought	Middle school or lower	active			no	no			53.9812	132.498																			11.4342	13.7172	128	8.55	11.5	13	933.529	30.8	-2.56581	Delayed
32078	2005-2006	17	<20	<40	Female	Mexican American	low		Never married	owned or being bought	High school	others			no	no			31.5346	129.735	1.8	12.6	249.3	4.9	49.8	40	48.3	4.2	17.6	3.68888	0.587787	2.5337	5.51866	1.58924	3.90801	3.87743	1.43508	2.8679	18.3045	20.9922	58	6.84	8.8	9	440.286	22.48	1.30452	Accelerated
32079	2005-2006	50	≥20	40-59	Male	others	high	overweight	Married/Living with partner	owned or being bought	College or more	inactive	former	moderate	yes	yes	no	no	55.6678	100.908	127.9	12.8	225.4	5.2	73	41.6	52.8	6	17.6	3.7281	4.85125	2.54945	5.41788	1.64866	4.29046	3.96651	1.79176	2.8679	50.9088	55.5174	61	10.26	29.2	107	352.35	27.98	0.908816	Accelerated	1
32080	2005-2006	3	<20	<40	Female	Non-Hispanic Black	middle			rented or others		others				no			43.3298																											15.6
32081	2005-2006	35	≥20	<40	Female	Mexican American	low	overweight	Married/Living with partner	rented or others	Middle school or lower	active	never	mild	no	no	no	no	49.2185	114.326	6.9	9.5	161.9	3.7	38.3	25.5	18.3	3.5	17.7	3.23868	1.93152	2.25129	5.08698	1.30833	3.64545	2.9069	1.25276	2.87356	29.512	34.926	72	6.84	22.2	21	633.625	29.44	-5.488	Delayed	1
32082	2005-2006	60	≥20	≥60	Male	Non-Hispanic Black	high	normal	Married/Living with partner	owned or being bought	High school	others	former	former	yes	no	no	no	46.8012	98.665																			53.0269	55.8951	62	8.55	12.2	25	381.333	22.27	-6.97314	Delayed
32083	2005-2006	7	<20	<40	Male	Non-Hispanic White	low			owned or being bought	Middle school or lower	others				no			37.3356																										558.171	21.2
32084	2005-2006	79	≥20	≥60	Male	Non-Hispanic White	middle	overweight	Married/Living with partner	owned or being bought	Middle school or lower	others	former	mild	no	no	no	no	49.1059	74.6845																			72.761	77.3184	64	15.39	24	35	377.167	27.45	-6.239	Delayed
32085	2005-2006	28	≥20	<40	Female	Mexican American		overweight	Married/Living with partner		High school	others	never	former	no	no	no	no	36.7331	126.501	3.8	5.6	102.6	1.8	26.3	17.4	74.2	1.8	17.7	2.85647	1.335	1.72277	4.63084	0.587787	3.26957	4.30676	0.587787	2.87356	15.7725		56	11.97	14.3	102	384.828	27.52	-12.2275	Delayed
32086	2005-2006	40	≥20	40-59	Male	Mexican American	middle	normal	Married/Living with partner	owned or being bought	High school	inactive	now	heavy	no	no	no	no	59.0547	120.293	47	20.8	409.3	11.1	102.1	100.1	192.9	9.3	45.2	4.60617	3.85015	3.03495	6.01445	2.40695	4.62595	5.26217	2.23001	3.8111	25.7565	36.7133	68	10.26	18.1	9	346.5	24.23	-14.2435	Delayed	1
32087	2005-2006	0	<20	<40	Female	Mexican American	low			rented or others
32088	2005-2006	18	<20	<40	Male	Non-Hispanic Black	middle		Never married	rented or others	High school	inactive			no	no				117.885																				21.3865	107	8.55	11.3	11		31.17
32089	2005-2006	27	≥20	<40	Female	Mexican American	middle	overweight	Never married	owned or being bought	College or more	inactive	never	moderate	no	no	no	no	41.958	127.393	4.1	12.2	234.1	4.2	41.7	33.1	21.5	3.4	17.7	3.49953	1.41099	2.50144	5.45575	1.43508	3.7305	3.06805	1.22378	2.87356	16.3478	22.3769	55	10.26	12.5	44	475.077	29.52	-10.6522	Delayed	1
32090	2005-2006	0	<20	<40	Male	Non-Hispanic White	low			rented or others
32091	2005-2006	30	≥20	<40	Male	Mexican American	middle	overweight	Married/Living with partner	rented or others	High school	moderate	now	heavy	no	no	no	no	35.0765	122.005	7.1	14.6	352	8.8	79.4	72	80.5	7.1	17.7	4.27667	1.96009	2.68102	5.86363	2.17475	4.3745	4.38826	1.96009	2.87356	33.7732	32.8589	87	8.55	3.8	47	932.4	27.94	3.77323	Accelerated	1
32092	2005-2006	9	<20	<40	Female	Mexican American	middle			owned or being bought	Middle school or lower	others			no	no			48.0444																										488.364	28.55
32093	2005-2006	53	≥20	40-59	Male	Mexican American	low	overweight	Never married	owned or being bought	College or more	others	former	heavy	no	no	no	no	48.2058	103.803																			40.2408	48.2799	71	20.52	24	147	131.209	26.03	-12.7592	Delayed
32094	2005-2006	45	≥20	40-59	Female	Non-Hispanic White	high	obesity	Married/Living with partner	owned or being bought	High school	moderate	former	heavy	no	no	no	no	44.5264	94.0796																			51.9217	47.5946	55	13.68	15.6	14	2317.93	34.16	6.92175	Accelerated
32095	2005-2006	3	<20	<40	Female	Non-Hispanic White	middle			rented or others		others				no			62.4168																										674.471	16.3
32096	2005-2006	0	<20	<40	Male	Mexican American	low			rented or others
32097	2005-2006	19	<20	<40	Female	Mexican American			Married/Living with partner	rented or others	High school	others			no	no			45.9615	127.925	1.8	7.5	214.3	4.9	48.5	39.7	34	4.1	17.7	3.68135	0.587787	2.0149	5.36738	1.58924	3.88156	3.52636	1.41099	2.87356	25.207	17.9427	110	10.26	5.9	7	655.455	26.02	6.207	Accelerated
32098	2005-2006	21	≥20	<40	Female	others	middle	normal	Never married	owned or being bought	High school	inactive	never	never	no	no	no	no	52.7221	126.14																			11.8033	19.5902	48	11.97	9.3	14	147.808	22.84	-9.19667	Delayed
32099	2005-2006	65	≥20	≥60	Male	Non-Hispanic Black	middle	obesity	Never married	owned or being bought	High school	others	now	heavy	yes	no	no	no	36.2632	104.987																			62.7348	59.4837	86	3.42	8.1	29	288.696	36.47	-2.26519	Delayed
32100	2005-2006	2	<20	<40	Male	Non-Hispanic White	high			owned or being bought		others				no			49.3342																										578.667	18.07
32101	2005-2006	0	<20	<40	Male	Non-Hispanic Black	middle			owned or being bought
32102	2005-2006	10	<20	<40	Male	Non-Hispanic Black	high			owned or being bought	Middle school or lower	others			no	no			32.7892																											17.01
32103	2005-2006	14	<20	<40	Male	Mexican American	low		Never married	rented or others	Middle school or lower	inactive			no	no			59.1618	129.943																			11.1311	14.3704	156	10.26	21.7	23	1025	23.54	-2.86893	Delayed
32104	2005-2006	33	≥20	<40	Male	Non-Hispanic White	middle	overweight	Married/Living with partner	rented or others	High school	inactive	never	mild	no	no	no	no	31.1485	91.7757	28.3	56.1	1687.9	38.8	407.3	329.2	434.2	27.4	17.7	5.79667	3.34286	4.02714	7.43124	3.65842	6.00955	6.07351	3.31054	2.87356	29.5406	34.2618	65	15.39	9.5	43	934.875	26.88	-3.45944	Delayed	1
32105	2005-2006	1	<20	<40	Male	others	middle			rented or others						no
32106	2005-2006	1	<20	<40	Female	Non-Hispanic Black	low			rented or others						no																													312.735
32107	2005-2006	50	≥20	40-59	Male	Non-Hispanic White	high	normal	Married/Living with partner	owned or being bought	College or more	inactive	former	mild	yes	no	no	no	90.7061	106.014	34.9	14	230.7	4.7	47.8	38.3	47.4	4	51.5	3.64545	3.55249	2.63906	5.44112	1.54756	3.86703	3.85862	1.38629	3.94158	38.1681	49.0106	68	11.97	10.7	16	542	18.38	-11.8319	Delayed	1
32108	2005-2006	6	<20	<40	Female	Non-Hispanic White	low			rented or others	Middle school or lower	others				no			47.7808																										217.8	18.99
32109	2005-2006	32	≥20	<40	Male	others	high	overweight	Married/Living with partner	owned or being bought	High school	inactive	former	heavy	yes	no	no	no	52.565	120.303																			29.3658	35.9377	72	10.26	21	23	777.067	29.23	-2.63424	Delayed
32110	2005-2006	62	≥20	≥60	Female	Mexican American	middle	overweight	WidowedDivorcedSeparated	owned or being bought	Middle school or lower	inactive	former	mild	yes	yes	no	no	55.7354	83.4897	19	20.7	378.7	6.6	107.6	56.5	51.1	7.4	17.7	4.03424	2.94444	3.03013	5.93674	1.88707	4.67842	3.93378	2.00148	2.87356	56.9626	69.4814	104	5.13	11.5	18	498.75	25.96	-5.03739	Delayed	1
32111	2005-2006	19	<20	<40	Female	Mexican American	low		Never married	owned or being bought	High school	active			no	no			44.7837	127.925																			13.8487	18.2651	71	10.26	9	13	942.933	29.84	-5.1513	Delayed
32112	2005-2006	41	≥20	40-59	Male	Non-Hispanic White	high	obesity	Never married	owned or being bought	College or more	active	never	heavy	no	no	no	no	44.3544	77.9786																			36.105	38.396	77	10.26	19.3	26	726.75	31.74	-4.895	Delayed
32113	2005-2006	62	≥20	≥60	Female	Mexican American	middle	obesity	Married/Living with partner	owned or being bought	High school	active	never	former	no	no	no	no	54.2817	99.6254																			47.5062	52.4046	97	15.39	22.4	18	265.391	32.89	-14.4938	Delayed
32114	2005-2006	40	≥20	40-59	Male	Non-Hispanic Black	middle	normal	Married/Living with partner	owned or being bought	High school	inactive	never	never	no	no	no	no		90.7809	61.2	17.4	338.2	4.6	49.3	85.4	170.9	7	17.7	4.44735	4.11415	2.85647	5.82364	1.52606	3.89792	5.14108	1.94591	2.87356	31.7351	44.3217	59	11.97	14.3	12	209.167	24.52	-8.2649	Delayed
32115	2005-2006	26	≥20	<40	Female	Non-Hispanic White	high	overweight	Married/Living with partner	owned or being bought	High school	active	never	mild	no		no	no	64.2485	128.291																			30.5563	27.9785	206	10.26	26.3	26	472.923	28.2	4.55629	Accelerated
32116	2005-2006	1	<20	<40	Male	Mexican American	middle			owned or being bought						no
32117	2005-2006	14	<20	<40	Male	Non-Hispanic White	middle		Never married	owned or being bought	Middle school or lower	inactive			no	no				117.904	4.9	12.1	412.2	13	128.1	77.3	86	10.8	17.7	4.34769	1.58924	2.49321	6.02151	2.56495	4.85281	4.45435	2.37955	2.87356	8.61752	11.1822	212	13.68	27.8	10	375	20.25	-5.38248	Delayed
32118	2005-2006	62	≥20	≥60	Male	Non-Hispanic White	high	obesity	Married/Living with partner	rented or others	College or more	active	never	heavy	yes	no	no	no	40.325	67.2836																			59.9572	61.7488	73	15.39	17.2	13	625.455	31.42	-2.04276	Delayed
32119	2005-2006	1	<20	<40	Male	Non-Hispanic Black	low			rented or others						no																													344.339
32120	2005-2006	72	≥20	≥60	Female	Non-Hispanic White	middle		Never married	rented or others	College or more	inactive	never		yes	no	no	no	56.6717	67.3078	91.2	20.1	293.1	4.3	42.6	50.9	40.6	4.2	17.7	3.92986	4.51305	3.00072	5.68051	1.45862	3.75185	3.70377	1.43508	2.87356	62.6376	69.0202	94	8.55	10.7	55	740		-9.36245	Delayed
32121	2005-2006	1	<20	<40	Male	Non-Hispanic White	middle			rented or others						no																													136.413
32122	2005-2006	22	≥20	<40	Male	others	middle	obesity	Never married	rented or others	College or more	moderate	never	mild	no	no	no	no	41.166	111.461	13.3	9	166.3	3.2	32.4	32.2	35.8	3.9	52.7	3.47197	2.58776	2.19722	5.11379	1.16315	3.47816	3.57795	1.36098	3.96462	18.0678	27.6644	39	8.55	8.6	25	401.704	32.93	-3.93224	Delayed	1
32123	2005-2006	15	<20	<40	Male	Non-Hispanic White	middle		Never married	rented or others	High school	others			no	no			34.8639	143.386																			8.78959	12.1174	250	18.81	27.6	16	484.235	21.07	-6.21041	Delayed
32124	2005-2006	15	<20	<40	Male	Non-Hispanic White	high		Never married	owned or being bought	High school	others			no	no			43.7413	129.034	3.6	8.5	287.7	5.8	62.3	66	133.4	5.2	17.7	4.18965	1.28093	2.14007	5.66192	1.75786	4.13196	4.89335	1.64866	2.87356	6.55391	12.0742	265	18.81	20.2	14	219	17.01	-8.44609	Delayed
32125	2005-2006	0	<20	<40	Male	Non-Hispanic Black	middle			rented or others
32126	2005-2006	0	<20	<40	Female	Mexican American	middle			owned or being bought
32127	2005-2006	49	≥20	40-59	Female	Non-Hispanic White	high	normal	Married/Living with partner	owned or being bought	College or more	moderate	now	former	yes	no	no	no	43.2951	103.618																			41.5431	43.8452	67	5.13	10.9	13	635.16	21.7	-7.45692	Delayed
32128	2005-2006	0	<20	<40	Female	Mexican American	middle			owned or being bought
32129	2005-2006	70	≥20	≥60	Male	Non-Hispanic White	middle	obesity	Married/Living with partner	owned or being bought	College or more	inactive	former	mild	yes	no	no	no	46.1518	92.1189																			63.5467	66.3685	76	17.1	16.5	31	644	32.06	-6.45334	Delayed
32130	2005-2006	20	≥20	<40	Female	Non-Hispanic White	high	normal	Never married	rented or others	College or more	active	never	mild	no	no	no	no	62.0554	96.985																			16.7697	19.4311	30	20.52	36.4	10	663.875	22	-3.23031	Delayed
32131	2005-2006	12	<20	<40	Male	Non-Hispanic Black	middle			owned or being bought	Middle school or lower	inactive			no	no			50.7821	180.658																			20.8064	10.0802	293	15.39	10.4	18	477.381	17.08	8.8064	Accelerated
32132	2005-2006	31	≥20	<40	Female	Non-Hispanic Black	middle	obesity	Married/Living with partner	rented or others	College or more	moderate	never	former	no		no	no	48.6557	142.787																			34.1297	31.2635	86	6.84	9.1	34	473.077	46.59	3.1297	Accelerated
32133	2005-2006	30	≥20	<40	Female	Mexican American	high	overweight	Married/Living with partner	owned or being bought	College or more	inactive	never	moderate	no	no	no	no	50.9582	124.737																			25.2102	25.9337	136	8.55	16.8	17	535.92	29.3	-4.78976	Delayed
32134	2005-2006	19	<20	<40	Male	Non-Hispanic White	middle		Never married	owned or being bought	High school	inactive			no	no			43.2368	113.835	66.9	7.5	229.4	6.3	56.1	47.8	84.5	4	17.7	3.86703	4.2032	2.0149	5.43547	1.84055	4.02714	4.43675	1.38629	2.87356	16.1848	25.814	82	11.97	19.2	14	1476	26.47	-2.81517	Delayed
32135	2005-2006	38	≥20	<40	Female	Non-Hispanic White	high	obesity	Never married	owned or being bought	College or more	active	never	heavy	no	no	no	no	42.1236	111.942	13.7	15.5	847.6	24.5	317.2	192.1	180.9	24.4	17.7	5.25802	2.6174	2.74084	6.74241	3.19867	5.75953	5.19794	3.19458	2.87356	30.1209	35.5721	64	10.26	15	12	621.176	31.5	-7.87908	Delayed	1
32136	2005-2006	42	≥20	40-59	Female	Non-Hispanic White	middle	obesity	Married/Living with partner	owned or being bought	College or more	others	never	never	no	no	no	no	36.3644	83.0975																			36.5556	41.2508	79	17.1	19.5	47	826.087	33.4	-5.44439	Delayed
32137	2005-2006	16	<20	<40	Male	Non-Hispanic Black	middle		Never married	rented or others	Middle school or lower	inactive			no	no			38.6469	134.399	1.8	11.1	281.5	6.9	73.5	64	100.4	6.2	17.7	4.15888	0.587787	2.40695	5.64013	1.93152	4.29729	4.60916	1.82455	2.87356	14.3225	12.8162	153	10.26	17.9	10	282.765	26.55	-1.67749	Delayed
32138	2005-2006	47	≥20	40-59	Female	Non-Hispanic White	high	overweight	Married/Living with partner	owned or being bought	College or more	inactive	never	mild	no	no	no	no	39.4083	92.7671	12.4	5.9	93.1	1.8	21.2	14.1	21.3	1.8	79.1	2.64617	2.5177	1.77495	4.53367	0.587787	3.054	3.05871	0.587787	4.37071	45.3275	45.9936	55	8.55	16.8	18	1143.33	25.45	-1.67255	Delayed	1
32139	2005-2006	1	<20	<40	Female	Non-Hispanic Black	low			rented or others						no																													104.352
32140	2005-2006	69	≥20	≥60	Female	Non-Hispanic Black	middle	obesity	Married/Living with partner	owned or being bought	College or more	others	never	never	no	no	no	no	41.5945	61.9204	21.7	9.4	292.8	13.9	133.3	103.3	101.8	17.5	17.7	4.63764	3.07731	2.24071	5.67949	2.63189	4.8926	4.62301	2.8622	2.87356	66.7307	65.2932	80	11.97	13.4	13	337.778	33.23	-2.26931	Delayed	1
32141	2005-2006	35	≥20	<40	Male	Non-Hispanic Black	low	normal	Married/Living with partner	rented or others	College or more	inactive	now	heavy	no	no	no	no		117.607	10.5	4.7	147.4	3.7	36.5	30.6	74.1	3.2	17.7	3.421	2.35138	1.54756	4.99315	1.30833	3.59731	4.30542	1.16315	2.87356	35.4335	31.7746	90	15.39	22.4	16	552.9	22.96	0.433489	Accelerated
32142	2005-2006	7	<20	<40	Female	Non-Hispanic Black	middle			rented or others	Middle school or lower	others				no																														14.77
32143	2005-2006	58	≥20	40-59	Male	Non-Hispanic Black	high	overweight	WidowedDivorcedSeparated	rented or others	High school	others	never	former	no	yes	no	no	48.0014																											26.69
32144	2005-2006	0	<20	<40	Male	Mexican American	low			rented or others
32145	2005-2006	21	≥20	<40	Female	Non-Hispanic White	low	normal	Never married	owned or being bought	College or more	inactive	now	heavy	no	no	no	no	57.1019	132.877	20	9.7	159.6	2.9	23.8	30.2	59.9	2.9	17.7	3.40784	2.99573	2.27213	5.07267	1.06471	3.16969	4.09268	1.06471	2.87356	21.1689	19.4147	69	6.84	7	18	912.316	23.28	0.168919	Accelerated	1
32146	2005-2006	15	<20	<40	Female	Non-Hispanic Black			Never married	owned or being bought	Middle school or lower	inactive			no	no			44.1296																											23.3
32147	2005-2006	5	<20	<40	Female	Non-Hispanic White	middle			owned or being bought		others				no			57.6243																										168.889	15.48
32148	2005-2006	17	<20	<40	Male	Non-Hispanic White	high		Never married	owned or being bought	High school	inactive			no	no			22.6123	127.234																			6.37951	19.8137	75	20.52	14	23	648.909	22.81	-10.6205	Delayed
32149	2005-2006	29	≥20	<40	Female	Non-Hispanic Black	middle	overweight	Married/Living with partner	owned or being bought	College or more	inactive	never	former	no		no	no	61.8612	144.807																			29.77	33.5879	55	6.84	10.6	9	1197	27.34	0.770032	Accelerated
32150	2005-2006	30	≥20	<40	Female	Non-Hispanic White	high	obesity	Married/Living with partner	owned or being bought	College or more	inactive	now	heavy	no	no	no	no		118.412																			25.5987	34.1195	51	15.39	15.9	12	345.913	38.17	-4.40132	Delayed
32151	2005-2006	17	<20	<40	Male	Non-Hispanic Black	high		Never married	owned or being bought	High school	inactive			no	no			43.3626	133.458																			14.7181	18.2214	76	10.26	19	14	428.571	19.93	-2.28195	Delayed
32152	2005-2006	19	<20	<40	Female	Non-Hispanic White	low		Married/Living with partner	owned or being bought	High school	others			yes	no			44.9503	112.931																			18.2264	19.5633	77	11.97	10.6	10	865.667	27.34	-0.773593	Delayed
32153	2005-2006	43	≥20	40-59	Female	Non-Hispanic White	high	overweight	Married/Living with partner	owned or being bought	High school	inactive	former	mild	no	no	no	no	53.5397	108.078	12.4	5.9	93.1	1.8	21.2	14.1	21.3	1.8	79.1	2.64617	2.5177	1.77495	4.53367	0.587787	3.054	3.05871	0.587787	4.37071	32.013	39.3959	55	6.84	13.6	12	380.158	28.8	-10.987	Delayed	1
32154	2005-2006	63	≥20	≥60	Female	Non-Hispanic Black	high	obesity	Married/Living with partner	owned or being bought	High school	inactive	former	mild	no	no	no	no	72.9613	72.6065																			63.943	60.4733	105	8.55	14.7	22	468.947	39.69	0.942999	Accelerated
32155	2005-2006	10	<20	<40	Male	Non-Hispanic White	middle			rented or others	Middle school or lower	others			no	no			37.6277																										320	16.96
32156	2005-2006	85	≥20	≥60	Female	Non-Hispanic White	high		Married/Living with partner	owned or being bought	High school	others	never		yes	yes	no	no
32157	2005-2006	1	<20	<40	Female	Mexican American	low			rented or others						no																													565.889
32158	2005-2006	7	<20	<40	Male	Non-Hispanic White	high			owned or being bought	Middle school or lower	others				no			46.0959																										394.714	13.88
32159	2005-2006	4	<20	<40	Female	Non-Hispanic Black	low			rented or others		others				no			29.5014																										162.923	15.43
32160	2005-2006	0	<20	<40	Male	Non-Hispanic White	low			owned or being bought
32161	2005-2006	38	≥20	<40	Female	others	middle	normal	WidowedDivorcedSeparated	owned or being bought	High school	inactive	never	heavy	no	no	no	no	46.6219	98.8213																			30.7425	34.3148	43	11.97	7.9	10	1034.35	19.63	-7.25745	Delayed
32162	2005-2006	26	≥20	<40	Female	Mexican American	low	normal	Married/Living with partner	rented or others	Middle school or lower	inactive	never		no	no	no	no		128.291																			16.8603	22.5473	60	13.68	21.7	5	203.55	18.09	-9.13975	Delayed
32163	2005-2006	47	≥20	40-59	Female	Mexican American	middle	obesity	WidowedDivorcedSeparated	rented or others	Middle school or lower	others	never	mild	yes	no		no	21.5934	105.084																			41.2547	44.3222	70	8.55	9.7	10	1603.95	32.26	-5.74534	Delayed
32164	2005-2006	22	≥20	<40	Male	Non-Hispanic White	middle	normal	Married/Living with partner	rented or others	High school	inactive	never	mild	no	no	no	no	55.3492	129.058																			7.86295	23.6074	48	13.68	27.6	17	420.5	22.08	-14.1371	Delayed
32165	2005-2006	40	≥20	40-59	Male	Mexican American	low	overweight	Married/Living with partner	rented or others	Middle school or lower	inactive	never	mild	no	no	no	no	60.2017	98.2222																			38.7067	40.7859	74	10.26	7	15	398.148	26.98	-1.29326	Delayed
32166	2005-2006	19	<20	<40	Female	Non-Hispanic Black	low		Never married	rented or others	High school	active			no	no
32167	2005-2006	75	≥20	≥60	Male	Non-Hispanic White	high	obesity	Married/Living with partner	owned or being bought	High school	active	former	former	yes	yes	no	no	12.7232	76.8127	20.8	7	110.9	1.8	24.9	15.5	19	1.8	17.7	2.74084	3.03495	1.94591	4.70863	0.587787	3.21487	2.94444	0.587787	2.87356	82.8432	81.6104	83	15.39	17.4	62	378	38.75	7.84323	Accelerated	1
32168	2005-2006	57	≥20	40-59	Male	Non-Hispanic Black	low	overweight	WidowedDivorcedSeparated	rented or others	College or more	active	now	moderate	yes	no	no	no	43.3075	89.6351	62.2	8.7	123.4	1.8	23	24.9	67.3	1.8	17.7	3.21487	4.13035	2.16332	4.81543	0.587787	3.13549	4.20916	0.587787	2.87356	58.8581	57.3268	90	6.84	10.4	25	168.667	26.44	1.85806	Accelerated	1
32169	2005-2006	29	≥20	<40	Female	Mexican American	middle		Married/Living with partner	rented or others	College or more	inactive	former		no	no	no	no
32170	2005-2006	2	<20	<40	Male	Non-Hispanic White	middle			owned or being bought		others				no			41.844																										79.3469	16.05
32171	2005-2006	4	<20	<40	Female	Non-Hispanic White				owned or being bought		others				no			58.4307																										325	16.87
32172	2005-2006	17	<20	<40	Male	Non-Hispanic Black	middle		Never married	owned or being bought	Middle school or lower	inactive			no	no			43.5161	147.086																			6.47081	17.9019	94	25.65	17	8	392	19.88	-10.5292	Delayed
32173	2005-2006	32	≥20	<40	Male	Non-Hispanic Black	middle		WidowedDivorcedSeparated	rented or others	College or more	others	never		no	no	no	no	39.0942
32174	2005-2006	1	<20	<40	Male	others	low			owned or being bought						no																													439.703
32175	2005-2006	51	≥20	40-59	Male	others	high	overweight	Married/Living with partner	owned or being bought	College or more	inactive	never	mild	no	no	no	no	62.1899	105.272	127.9	12.8	225.4	5.2	73	41.6	52.8	6	17.6	3.7281	4.85125	2.54945	5.41788	1.64866	4.29046	3.96651	1.79176	2.8679	45.3546	51.244	69	15.39	12.2	23	486.55	25.55	-5.6454	Delayed	1
32176	2005-2006	16	<20	<40	Male	Non-Hispanic Black			Never married	owned or being bought	High school	inactive			no	no			35.2571	134.399	7.2	11.1	430.4	10.4	117	78.6	74.5	8.4	17.7	4.36437	1.97408	2.40695	6.06472	2.34181	4.76217	4.3108	2.12823	2.87356	10.7803	16.4224	205	22.23	18.3	23	220	24.49	-5.2197	Delayed
32177	2005-2006	16	<20	<40	Male	Non-Hispanic White	high		Never married	owned or being bought	Middle school or lower	inactive			no	no			46.6303	128.13																			8.57969	11.5526	70	15.39	18.8	9	483.889	24.89	-7.42031	Delayed
32178	2005-2006	15	<20	<40	Female	Mexican American	middle		Never married	owned or being bought	Middle school or lower	others				no				138.597																			8.4217		76	6.84	11.8	10	601.6	22.81	-6.5783	Delayed
32179	2005-2006	53	≥20	40-59	Female	Mexican American	middle	obesity	WidowedDivorcedSeparated	rented or others	Middle school or lower	active	now	mild	yes	no	no	no	62.8571	48.9743	11.6	14.5	348.6	6.9	158.6	98.2	125.1	19.4	29.8	4.58701	2.45101	2.67415	5.85393	1.93152	5.06639	4.82911	2.96527	3.39451	50.881	53.4372	91	10.26	19	10	497.65	30.94	-2.119	Delayed	1
32180	2005-2006	31	≥20	<40	Female	Non-Hispanic White	high	normal	Married/Living with partner	owned or being bought	College or more	others	never	mild	no		no	no	50.9994	131.764																			32.9879	26.1594	99	8.55	16.8	12	1312.75	24.77	1.98788	Accelerated
32181	2005-2006	85	≥20	≥60	Male	Non-Hispanic White		normal	WidowedDivorcedSeparated	rented or others	High school	inactive	former		yes	no	yes	no	33.8045	40.2606																			84.3041	88.8239	97	18.81	16.5	31	970.182	21.77	-0.695942	Delayed
32182	2005-2006	11	<20	<40	Male	Non-Hispanic Black	middle			rented or others	Middle school or lower	others			no	no			50.4075																										187.909	22.4
32183	2005-2006	23	≥20	<40	Female	Non-Hispanic Black	low		Married/Living with partner	rented or others	High school	others	never	moderate	yes		no	no	26.1008	160.675																			35.6629		64	3.42	6.4	12	566.167		12.6629	Accelerated
32184	2005-2006	3	<20	<40	Female	Non-Hispanic White	high			owned or being bought		others				no			57.8347																										1143.35	15.9
32185	2005-2006	19	<20	<40	Male	others	low		Never married	owned or being bought	High school	active			no	no			39.642	148.776																			15.9435	25.9863	42	10.26	17.7	21	337.455	20.75	-3.05646	Delayed
32186	2005-2006	17	<20	<40	Male	Non-Hispanic Black	low		Never married	rented or others	High school	inactive			no	no			28.8281	133.458	7.1	12.7	294.8	5.8	63.3	53.8	48.1	5.4	17.7	3.98527	1.96009	2.5416	5.6863	1.75786	4.14789	3.87328	1.6864	2.87356	21.0199		106	10.26	20.4	23	668.108	46.6	4.01985	Accelerated
32187	2005-2006	2	<20	<40	Female	Mexican American	low			rented or others		others				no			42.1547																										140.7	16.21
32188	2005-2006	12	<20	<40	Male	Mexican American	middle			owned or being bought	Middle school or lower	inactive			no	no			25.2912	168.825																			0.770489	5.04717	245	8.55	18.3	11	319.13	17.33	-11.2295	Delayed
32189	2005-2006	26	≥20	<40	Male	Non-Hispanic White	middle		Never married	rented or others	College or more	inactive	never		no	no	no	no
32190	2005-2006	6	<20	<40	Male	Non-Hispanic White	middle			owned or being bought	Middle school or lower	others				no			30.2046																										637	23.2
32191	2005-2006	13	<20	<40	Male	others	middle			owned or being bought	Middle school or lower	inactive			no	no			33.0826	155.181																			12.7342	7.49073	263	8.55	11.6	12	928.2	25.67	-0.265849	Delayed
32192	2005-2006	0	<20	<40	Female	Mexican American				owned or being bought
32193	2005-2006	76	≥20	≥60	Male	Non-Hispanic White	middle	overweight	WidowedDivorcedSeparated	rented or others	College or more	others	former	mild	yes	yes	yes	no	89.1493	84.0634	21.8	22.7	330.3	5	49.7	45.2	51.6	4.1	17.7	3.8111	3.08191	3.12236	5.8	1.60944	3.906	3.94352	1.41099	2.87356	77.9432	73.0692	77	18.81	14.3	23	1252.4	25.75	1.94317	Accelerated	1
32194	2005-2006	70	≥20	≥60	Male	others	low		Married/Living with partner	owned or being bought	College or more	inactive	now			no	no	no
32195	2005-2006	14	<20	<40	Female	Mexican American	low		Never married	rented or others	Middle school or lower	inactive			no	no			40.1461	139.574	1.8	7.5	214.3	4.9	48.5	39.7	34	4.1	17.7	3.68135	0.587787	2.0149	5.36738	1.58924	3.88156	3.52636	1.41099	2.87356	6.40104	12.4596	98	10.26	10.7	11	653.069	20.32	-7.59896	Delayed
32196	2005-2006	12	<20	<40	Male	Mexican American	low			owned or being bought	Middle school or lower	inactive			no	no			31.8604																											17.69
32197	2005-2006	43	≥20	40-59	Female	Mexican American	middle	obesity	Married/Living with partner	owned or being bought	Middle school or lower	active	never	mild	no	no	no	no	41.026	108.078																			34.6544	35.7207	90	5.13	6.1	27	552	36.37	-8.34565	Delayed
32198	2005-2006	21	≥20	<40	Female	Non-Hispanic White	high	normal	Never married	owned or being bought	College or more	moderate	now	heavy	no	no	no	no	41.9647	111.356																			23.1705	27.5656	63	10.26	7.7	9	728.308	21.14	2.1705	Accelerated
32199	2005-2006	27	≥20	<40	Female	Non-Hispanic White	middle	normal	Never married	rented or others	College or more	inactive	never	heavy	no	no	no	no	34.0302	106.76																			17.3188	27.445	38	17.1	41.7	15	747.368	19.37	-9.68123	Delayed
32200	2005-2006	60	≥20	≥60	Female	Mexican American	middle	obesity	Married/Living with partner	owned or being bought	Middle school or lower	active	never	moderate	yes	no	yes	yes	32.5942	95.9124	57.7	36.2	559.7	14.3	123.4	123.2	101.1	12	17.7	4.81381	4.05526	3.58906	6.3274	2.66026	4.81543	4.61611	2.48491	2.87356	54.865	60.9733	65	5.13	10.7	17	382.545	32.84	-5.13498	Delayed	1
32201	2005-2006	53	≥20	40-59	Female	Non-Hispanic White	high	obesity	WidowedDivorcedSeparated	rented or others	College or more	inactive	former	heavy	no	yes	no		37.2681	100.747																			55.4518	57.1014	55	11.97	11.8	84	399.292	40.36	2.4518	Accelerated
32202	2005-2006	81	≥20	≥60	Male	Non-Hispanic White	middle	normal	Married/Living with partner	owned or being bought	High school	inactive	former	mild	no	no		yes	48.8364	41.4079																			80.6647	84.2551	98	15.39	15	11	797.143	22.96	-0.335301	Delayed
32203	2005-2006	19	<20	<40	Male	Mexican American	low		Never married	rented or others	Middle school or lower	inactive			no	no			39.7564	131.807	2.7	19	411.5	6.5	83.1	65.7	57.7	6.5	17.7	4.1851	0.993252	2.94444	6.01981	1.8718	4.42004	4.05526	1.8718	2.87356	9.70457	20.8139	75	11.97	15.4	17	386.667	22.48	-9.29543	Delayed
32204	2005-2006	40	≥20	40-59	Female	Mexican American	high	obesity	WidowedDivorcedSeparated	rented or others	College or more	inactive	never	moderate	no	no	no	no	42.5625	97.4427																			35.5792	38.8155	81	8.55	15.6	20	416	31.13	-4.42079	Delayed
32205	2005-2006	35	≥20	<40	Female	others	middle	normal	Married/Living with partner	owned or being bought	High school	others	never	mild	no	no	no	no	39.7379	100.926																			25.9472	34.0327	40	8.55	18.8	9	634	24.06	-9.05277	Delayed
32206	2005-2006	8	<20	<40	Female	Mexican American				owned or being bought	Middle school or lower	others			no	no			32.7858																											19.72
32207	2005-2006	45	≥20	40-59	Male	Non-Hispanic Black	middle		WidowedDivorcedSeparated	owned or being bought	High school	inactive	never		no	no	no	no
32208	2005-2006	36	≥20	<40	Female	Mexican American	high	normal	Married/Living with partner	owned or being bought	High school	inactive	never	moderate	no	no	no	no	35.403	100.22	56.1	13	297.4	7.3	59.7	57.4	77.6	5.9	17.7	4.05004	4.02714	2.56495	5.69508	1.98787	4.08933	4.35157	1.77495	2.87356	29.5146	33.2091	59	22.23	14.1	8	376	22.9	-6.4854	Delayed	1
32209	2005-2006	0	<20	<40	Female	Mexican American	middle			owned or being bought
32210	2005-2006	15	<20	<40	Male	Non-Hispanic White	high		Never married	owned or being bought	Middle school or lower	inactive			no	no			57.3778	129.034																			7.8953	12.443	212	17.1	21.9	14	494.038	19.12	-7.1047	Delayed
32211	2005-2006	55	≥20	40-59	Male	Non-Hispanic White	high	overweight	Married/Living with partner	owned or being bought	College or more	inactive	former	mild	no	no	no	no	62.3011	70.6748																			48.6102	52.0484	68	25.65	13.3	30	679.875	27.68	-6.38978	Delayed
32212	2005-2006	46	≥20	40-59	Male	Non-Hispanic White	middle	obesity	WidowedDivorcedSeparated	rented or others	High school	active	now	heavy	no	no	no	no	39.5787	109.035	26.4	5.9	76.2	1.8	15.1	15	52.7	1.8	17.7	2.70805	3.27336	1.77495	4.33336	0.587787	2.71469	3.96462	0.587787	2.87356	41.0684	46.1679	70	11.97	25.3	33	407.467	31.27	-4.93156	Delayed	1
32213	2005-2006	18	<20	<40	Female	others	middle		Never married	rented or others	High school	inactive			no	no			54.2789	135.707																			16.1643	15.7934	51	6.84	15.4	16	403.071	25.67	-1.83568	Delayed
32214	2005-2006	45	≥20	40-59	Female	Non-Hispanic White	low	overweight	Married/Living with partner	rented or others	High school	inactive	now	heavy	no	no	no	yes	56.0273	81.3646																			46.2674	39.8009	55	11.97	24.5	11	1362.79	29.04	1.26737	Accelerated
32215	2005-2006	2	<20	<40	Female	others	low			rented or others		others				no			49.7367																										426.731	16.01
32216	2005-2006	53	≥20	40-59	Female	Non-Hispanic White	middle	overweight	Married/Living with partner	owned or being bought	College or more	inactive	never	mild	yes	no	no	no	53.7182	76.9183																			43.314	47.9095	49	15.39	12.5	10	427.84	26.39	-9.68599	Delayed
32217	2005-2006	17	<20	<40	Female	Mexican American			Never married	owned or being bought	High school	others			no	no			39.7636	136.664	1.8	7.5	174.9	3.7	32.4	37	41.2	3.7	17.7	3.61092	0.587787	2.0149	5.16421	1.30833	3.47816	3.71844	1.30833	2.87356	8.5426	16.8334	54	22.23	16.3	8	393.136	20.73	-8.4574	Delayed
32218	2005-2006	13	<20	<40	Female	Non-Hispanic White	middle			owned or being bought	Middle school or lower	inactive			no	no			36.1663	133.432																			7.80384	11.6839	105	10.26	10.4	15	462.222	28.64	-5.19616	Delayed
32219	2005-2006	19	<20	<40	Male	Mexican American	middle		Never married	owned or being bought	High school	moderate			no	no			52.3226																											23.86
32220	2005-2006	76	≥20	≥60	Male	Non-Hispanic White	high	overweight	Married/Living with partner	owned or being bought	High school	inactive	former		yes	no	no	no																												29.29
32221	2005-2006	36	≥20	<40	Male	Non-Hispanic White	high	obesity	Married/Living with partner	owned or being bought	High school	moderate	former	heavy	no	no	no	no	24.7827	101.021																			33.3825	38.6764	56	10.26	11.8	27	331.2	30.16	-2.61746	Delayed
32222	2005-2006	0	<20	<40	Male	Non-Hispanic Black	low			rented or others
32223	2005-2006	23	≥20	<40	Female	Non-Hispanic White	middle	normal	Married/Living with partner	owned or being bought	High school	inactive	now	heavy	no	no	no	no	42.4936	109.802	20	9.7	159.6	2.9	23.8	30.2	59.9	2.9	17.7	3.40784	2.99573	2.27213	5.07267	1.06471	3.16969	4.09268	1.06471	2.87356	21.4271	23.7528	82	5.13	5.2	6	733.333	21.01	-1.57292	Delayed	1
32224	2005-2006	85	≥20	≥60	Female	Non-Hispanic White			WidowedDivorcedSeparated	rented or others	Middle school or lower	others	never		yes	no	no	no
32225	2005-2006	23	≥20	<40	Male	Non-Hispanic Black	low	normal	Never married	rented or others	High school	inactive	never	moderate	no	no	no	no	38.192	113.816																			16.3134	26.5109	59	15.39	10.4	17	280.8	23.38	-6.68656	Delayed
32226	2005-2006	40	≥20	40-59	Male	Non-Hispanic Black	high	normal	WidowedDivorcedSeparated	rented or others	College or more	inactive	former	mild	yes	no	no	no	34.088	125.142																			28.6041	40.0852	76	8.55	10.9	29	206.5	19.03	-11.3959	Delayed
32227	2005-2006	5	<20	<40	Male	Non-Hispanic White	middle			owned or being bought		others				no																													156.808	16.12
32228	2005-2006	9	<20	<40	Female	others	high			owned or being bought	Middle school or lower	others			no	no			30.9679																										528	21.56
32229	2005-2006	61	≥20	≥60	Male	Non-Hispanic Black	high	obesity	Married/Living with partner	owned or being bought	College or more	inactive	former	mild	yes	yes	no	no	36.8378	87.1516	58.5	10.3	227.4	4.2	41.5	48	48.3	5.2	17.7	3.8712	4.06903	2.33214	5.42671	1.43508	3.72569	3.87743	1.64866	2.87356	61.5211	60.5003	84	11.97	16.3	43	425.455	31.53	0.521112	Accelerated	1
32230	2005-2006	59	≥20	40-59	Male	Non-Hispanic White	high	overweight	Married/Living with partner	owned or being bought	College or more	inactive	never	mild	no	no	no	no	49.5224	76.4554	68.8	7.5	119.6	2.5	21	17.1	60.3	1.8	17.7	2.83908	4.2312	2.0149	4.78415	0.916291	3.04452	4.09933	0.587787	2.87356	56.0154	60.9227	42	13.68	16.1	16	929.278	25.8	-2.98463	Delayed	1
32231	2005-2006	17	<20	<40	Male	Non-Hispanic White	middle		Never married	owned or being bought	High school	inactive			no	no
32232	2005-2006	3	<20	<40	Male	Mexican American	high			rented or others		others				no			50.8983																										138	14.5
32233	2005-2006	4	<20	<40	Female	Non-Hispanic White	middle			owned or being bought		others				no			34.9802																										123.214	14.19
32234	2005-2006	12	<20	<40	Female	Mexican American	high			owned or being bought	Middle school or lower	inactive			no	no			33.6977	141.549	1.8	7.5	214.3	4.9	48.5	39.7	34	4.1	17.7	3.68135	0.587787	2.0149	5.36738	1.58924	3.88156	3.52636	1.41099	2.87356	5.07502	8.493	166	10.26	19.9	11	290	19.07	-6.92498	Delayed
32235	2005-2006	3	<20	<40	Female	Non-Hispanic Black	low			rented or others		others				no			50.9087																										90.1408	15.34
32236	2005-2006	10	<20	<40	Female	Non-Hispanic White	low			owned or being bought	Middle school or lower	others			no	no			58.5739																										576.552	28.92
32237	2005-2006	2	<20	<40	Male	Non-Hispanic White	low			rented or others		others				no			49.6331																											17.08
32238	2005-2006	6	<20	<40	Male	Non-Hispanic Black	high			owned or being bought	Middle school or lower	others				no			34.4179																											18.09
32239	2005-2006	60	≥20	≥60	Female	Non-Hispanic White	high	normal	Married/Living with partner	owned or being bought	High school	inactive	now	moderate	yes	no	no	no	33.5564	95.9124																			47.383	54.3031	73	17.1	18.6	40	469.524	21.11	-12.617	Delayed
32240	2005-2006	35	≥20	<40	Female	Non-Hispanic Black	high	obesity	Never married	owned or being bought	College or more	inactive	never	mild	no	no	no	no	42.4484	116.345	12.5	4.6	102.3	2.5	21.5	23.6	45.9	1.8	17.7	3.16125	2.52573	1.52606	4.62791	0.916291	3.06805	3.82647	0.587787	2.87356	26.4076	34.2959	55	10.26	17	27	199.765	33.71	-8.59239	Delayed	1
32241	2005-2006	25	≥20	<40	Male	Non-Hispanic Black		obesity	Never married	owned or being bought	College or more	moderate	now	moderate	no	no	no	no	37.6383	91.4472																			26.1998	26.5473	61	8.55	13.3	20	237.375	30.87	1.19978	Accelerated
32242	2005-2006	19	<20	<40	Female	Non-Hispanic Black	low		Never married	rented or others	High school	moderate			no	no			56.8086	130.185	1.8	7.4	204.2	4.9	54.6	31	32.6	3.8	45.1	3.43399	0.587787	2.00148	5.3191	1.58924	4.00003	3.48431	1.335	3.80888	13.1332	21.2048	61	8.55	6.6	19	215.714	24.63	-5.86676	Delayed
32243	2005-2006	15	<20	<40	Female	Non-Hispanic Black	low		Never married	rented or others	Middle school or lower	inactive			no	no			34.0234	133.895	1.8	6.1	399.9	9.5	214.2	126.8	65.1	22.9	79.5	4.84261	0.587787	1.80829	5.99121	2.25129	5.36691	4.17592	3.13114	4.37576	12.4005	17.2572	94	11.97	14.3	10	1064.7	20.47	-2.59954	Delayed
32244	2005-2006	13	<20	<40	Male	Non-Hispanic White	high			owned or being bought	Middle school or lower	inactive			no	no			32.2698	155.181																			6.40604	8.76543	225	11.97	20.8	14	348	15.84	-6.59396	Delayed
32245	2005-2006	61	≥20	≥60	Male	Non-Hispanic White	high	obesity	Married/Living with partner	owned or being bought	College or more	active	never	mild	no	no	no	no	76.9397	51.564	21.8	22.7	330.3	5	49.7	45.2	51.6	4.1	17.7	3.8111	3.08191	3.12236	5.8	1.60944	3.906	3.94352	1.41099	2.87356	64.691	58.1518	73	13.68	11.8	20	528.273	34.24	3.69099	Accelerated	1
32246	2005-2006	27	≥20	<40	Female	others	middle	overweight	Married/Living with partner	rented or others	Middle school or lower	moderate	never	never	no		no	no	74.8522	135.519	8.1	9.4	199.5	5.5	43.8	53.4	51.7	4.7	17.7	3.97781	2.09186	2.24071	5.29581	1.70475	3.77963	3.94546	1.54756	2.87356	28.2533	22.2434	296	6.84	8.6	20	542.667	25.92	1.25331	Accelerated
32247	2005-2006	1	<20	<40	Female	Mexican American	low			owned or being bought						no																													67.1481
32248	2005-2006	9	<20	<40	Male	Mexican American	middle			rented or others	Middle school or lower	others			no	no			57.6159																										579.63	16.69
32249	2005-2006	21	≥20	<40	Male	Non-Hispanic White	high	obesity	Never married	owned or being bought	High school	moderate	never	heavy	yes	no	no	no	45.2405	123.708																			19.1878	26.8289	82	10.26	10.9	39	1111.8	42.8	-1.81217	Delayed
32250	2005-2006	29	≥20	<40	Female	Non-Hispanic White	high	overweight	Married/Living with partner	owned or being bought	College or more	others	never	moderate	no		no	no	87.6569	125.616																			32.1728	28.0365	62	10.26	14.9	7	873	25.62	3.17279	Accelerated
32251	2005-2006	35	≥20	<40	Male	Non-Hispanic White	middle	normal	Married/Living with partner	owned or being bought	High school	active	now	mild	no	no	no	no	35.1594																										522.875	24.26
32252	2005-2006	1	<20	<40	Male	Non-Hispanic White	low			owned or being bought						no																													144
32253	2005-2006	2	<20	<40	Male	Non-Hispanic White	high			owned or being bought		others				no			45.0036																										330.167	16.28
32254	2005-2006	65	≥20	≥60	Male	Non-Hispanic White	middle	overweight	Married/Living with partner	owned or being bought	College or more	moderate	never	never	no	no	no	no	42.9428	73.3																			64.0194	58.8541	66	13.68	15	27	993.125	26.19	-0.980617	Delayed
32255	2005-2006	19	<20	<40	Male	others	low		Married/Living with partner	rented or others	High school	active			no	no			59.2468	125.458																			10.2894	21.3238	87	17.1	21.9	14	375	30.79	-8.71064	Delayed
32256	2005-2006	42	≥20	40-59	Female	Mexican American	low	overweight	Married/Living with partner	owned or being bought	Middle school or lower	inactive	never	mild	no	no	no	no	36.8054	72.9955																			41.3371	44.4166	84	6.84	5.6	25	492	26.26	-0.662896	Delayed
32257	2005-2006	19	<20	<40	Female	Mexican American	low		Never married	rented or others	High school	others			no	no			55.6494	112.931																			12.6359	20.2386	91	6.84	8.4	9	172	29.17	-6.36407	Delayed
32258	2005-2006	0	<20	<40	Female	Mexican American	low			owned or being bought
32259	2005-2006	6	<20	<40	Female	Non-Hispanic White	middle			owned or being bought	Middle school or lower	others				no			28.6427																										953.378	17.38
32260	2005-2006	1	<20	<40	Male	Non-Hispanic White	low			rented or others						no																													122.652
32261	2005-2006	13	<20	<40	Male	Non-Hispanic Black	low			owned or being bought	Middle school or lower	inactive			no	no			31.9357	158.932	4.9	15	356.4	6.6	67.9	65	115.7	7.2	30.7	4.17439	1.58924	2.70805	5.87605	1.88707	4.21804	4.751	1.97408	3.42426	9.66011	12.6023	298	11.97	13.6	13	227.647	29.68	-3.33989	Delayed
32262	2005-2006	16	<20	<40	Female	Mexican American	low		Never married	owned or being bought	High school	inactive			no	no			50.6972	137.627																			4.88144	14.8944	70	5.13	16.7	10	615	16.43	-11.1186	Delayed
32263	2005-2006	1	<20	<40	Male	Non-Hispanic Black	low			rented or others						no																													109.662
32264	2005-2006	0	<20	<40	Male	Non-Hispanic White	middle			owned or being bought
32265	2005-2006	69	≥20	≥60	Female	Non-Hispanic White	middle	overweight	WidowedDivorcedSeparated	owned or being bought	High school	active	former	former	yes	no	yes	no	38.8022																											28.05
32266	2005-2006	32	≥20	<40	Male	Non-Hispanic White	high	normal	Married/Living with partner	rented or others	High school	inactive	never	heavy	no	no	no	no	47.2464																											22.73
32267	2005-2006	54	≥20	40-59	Male	Non-Hispanic Black	middle	obesity	WidowedDivorcedSeparated	owned or being bought	High school	inactive	former	former	yes	no	yes	no																												36.27
32268	2005-2006	65	≥20	≥60	Male	Non-Hispanic White	middle	obesity	WidowedDivorcedSeparated	rented or others	High school	inactive	now	moderate	no	no	no	no	47.5509	65.8805	31.3	33.5	1380	31.2	491.2	209.3	101.4	29.6	17.7	5.34377	3.44362	3.51155	7.22984	3.44042	6.19685	4.61907	3.38777	2.87356	66.2105	67.3047	41	11.97	11.1	39	744.138	37.1	1.21049	Accelerated	1
32269	2005-2006	14	<20	<40	Female	Mexican American	low		Never married	owned or being bought	Middle school or lower	inactive			no	no			62.5719	139.574																			5.3609	10.467	102	8.55	30.3	5	427.571	20.87	-8.6391	Delayed
32270	2005-2006	57	≥20	40-59	Female	Non-Hispanic White	middle	obesity	Married/Living with partner	owned or being bought	College or more	moderate	never	never	yes	no	no	yes	76.6803	97.9551																			52.6887	55.0676	63	8.55	11.6	12	342.562	49.61	-4.31134	Delayed
32271	2005-2006	83	≥20	≥60	Male	Non-Hispanic White	high	overweight	Married/Living with partner	owned or being bought	College or more	active	former	mild	yes	no	no	yes	64.6605	58.0555																			79.2411	93.2598	80	10.26	8.6	33	443.538	27.53	-3.75891	Delayed
32272	2005-2006	83	≥20	≥60	Female	Non-Hispanic White		overweight	WidowedDivorcedSeparated		High school	inactive	former	former	yes	no		no	54.317	36.2291	157	8.4	96.8	1.8	19.5	14.2	19.7	2.7	17.7	2.65324	5.05625	2.12823	4.57265	0.587787	2.97041	2.98062	0.993252	2.87356	87.0646	83.7347	72	11.97	7.3	10	619.133	29.93	4.06456	Accelerated
32273	2005-2006	28	≥20	<40	Male	Mexican American	middle	overweight	Married/Living with partner	rented or others	Middle school or lower	others	never	heavy	no	no	no	no	48.6311	106.861																			35.2928	33.5123	77	8.55	3.9	17	1538.33	25.78	7.29275	Accelerated
32274	2005-2006	0	<20	<40	Female	Non-Hispanic Black	low			rented or others
32275	2005-2006	13	<20	<40	Male	Mexican American	high			owned or being bought	Middle school or lower	inactive			no	no			58.5305	155.181	1.8	11.8	212.2	4.5	42	35.6	56.7	4	17.7	3.57235	0.587787	2.4681	5.35753	1.50408	3.73767	4.03777	1.38629	2.87356	9.76081	4.65355	387	10.26	15	22	416.87	24.48	-3.23919	Delayed
32276	2005-2006	7	<20	<40	Female	Non-Hispanic Black	high			owned or being bought	Middle school or lower	others				no			40.5355																											13.65
32277	2005-2006	5	<20	<40	Male	Mexican American				rented or others		others				no			39.0717																										191.077	15.66
32278	2005-2006	7	<20	<40	Male	Non-Hispanic Black	low			rented or others	Middle school or lower	others				no			43.7497																										551.792	18.27
32279	2005-2006	73	≥20	≥60	Female	Non-Hispanic White	high	overweight	WidowedDivorcedSeparated	owned or being bought	College or more	inactive	former	moderate	yes	no	no	yes	67.7645	77.2813																			63.2009	78.7994	49	11.97	18.1	11	376.5	28.92	-9.79911	Delayed
32280	2005-2006	17	<20	<40	Female	Mexican American	middle		Never married	owned or being bought	High school	inactive			no	no			42.3414	129.735																			9.47814	18.189	40	5.13	8.8	9	588.923	20.83	-7.52186	Delayed
32281	2005-2006	14	<20	<40	Male	Mexican American	low		Never married	rented or others	Middle school or lower	inactive			no	no			47.3193	144.397																			14.885	16.2044	200	6.84	15.9	20	1073.5	30.51	0.88498	Accelerated
32282	2005-2006	0	<20	<40	Female	Non-Hispanic Black	low			owned or being bought
32283	2005-2006	62	≥20	≥60	Male	Mexican American	low	overweight	Married/Living with partner	owned or being bought	Middle school or lower	inactive	never	former	no	no	no	no	51.4719	97.444																			56.0974	57.0742	56	15.39	10.4	105	561.273	25.98	-5.90263	Delayed
32284	2005-2006	6	<20	<40	Male	others	middle			owned or being bought	Middle school or lower	others				no																													217.455	17.26
32285	2005-2006	7	<20	<40	Male	Non-Hispanic White	high			owned or being bought	Middle school or lower	others				no			40.0671																										573.261	19.41
32286	2005-2006	21	≥20	<40	Female	Mexican American		overweight	Never married	owned or being bought	High school	inactive	now	heavy	no	no	no	no	39.5221	126.14	2.6	8.4	175.3	4.3	36.6	27.9	27.4	3.6	17.7	3.32863	0.955511	2.12823	5.1665	1.45862	3.60005	3.31054	1.28093	2.87356	14.3958	22.9276	80	10.26	11.8	11	658.588	29.46	-6.60415	Delayed
32287	2005-2006	35	≥20	<40	Male	Non-Hispanic Black	middle	obesity	Married/Living with partner	rented or others	High school	others	now	heavy	yes	yes	no	no	54.8719	129.615																			43.7491	47.1858	77	11.97	10.2	39	577.5	44.9	8.74915	Accelerated
32288	2005-2006	8	<20	<40	Female	Non-Hispanic Black	middle			rented or others	Middle school or lower	others			no	no			40.4542																										396	16.33
32289	2005-2006	4	<20	<40	Female	others	low			owned or being bought		others				no			45.8405																										334.611	16.72
32290	2005-2006	43	≥20	40-59	Female	Non-Hispanic White	high	obesity	Married/Living with partner	owned or being bought	High school	others	now	heavy	no	no	no	no	70.942	72.4845	219.1	7	120.3	2.9	34.8	30.2	111.8	3.3	17.7	3.40784	5.38953	1.94591	4.78999	1.06471	3.54962	4.71671	1.19392	2.87356	41.8111	40.1534	81	18.81	7.5	11	805.529	31.48	-1.18893	Delayed	1
32291	2005-2006	9	<20	<40	Female	Mexican American	low			rented or others	Middle school or lower	others			no	no			40.716																											18.41
32292	2005-2006	24	≥20	<40	Female	Non-Hispanic Black	middle	normal	Never married	rented or others	College or more	active	never		no		no	no	33.2883	142.38																			32.8254	28.1913	39	6.84	3.4	6	691.208	18.76	8.82545	Accelerated
32293	2005-2006	18	<20	<40	Female	Non-Hispanic Black	low		Never married	rented or others	High school	active			no	no			46.5273	131.103	1.8	9.3	269.4	7	74.7	56.5	42.9	6.3	17.7	4.03424	0.587787	2.23001	5.5962	1.94591	4.31348	3.75887	1.84055	2.87356	9.56323	18.1382	84	8.55	9	6	910	22.43	-8.43677	Delayed
32294	2005-2006	77	≥20	≥60	Female	Non-Hispanic White	middle	overweight	WidowedDivorcedSeparated	owned or being bought	High school	inactive	never	former	yes	yes	no	no	61.525	95.3812																			78.5577	72.243	107	8.55	7.5	39	940	26.79	1.5577	Accelerated
32295	2005-2006	50	≥20	40-59	Male	Non-Hispanic White	high	overweight	Married/Living with partner	owned or being bought	College or more	inactive	never	mild	no	no	no	no	66.1394	91.5592																			46.2586	43.2511	65	15.39	14	13	728.571	26.51	-3.74144	Delayed
32296	2005-2006	43	≥20	40-59	Male	Non-Hispanic White	middle	obesity	Never married	owned or being bought	College or more	active	never	never	yes	no	no	no	30.9631	85.5501																			48.8557	44.9743	86	13.68	10.2	27	978.25	41.96	5.85571	Accelerated
32297	2005-2006	27	≥20	<40	Male	others	high		Never married	owned or being bought	College or more	inactive	never		no	no	no	no
32298	2005-2006	62	≥20	≥60	Female	others	middle	normal	WidowedDivorcedSeparated	owned or being bought	High school	active	never	former	yes	no	no	no	45.4166	94.5744																			52.1785	66.1064	67	6.84	6.1	22	507.871	23.17	-9.82147	Delayed
32299	2005-2006	1	<20	<40	Female	Mexican American	high			owned or being bought						no
32300	2005-2006	53	≥20	40-59	Male	Non-Hispanic Black	high	normal	Never married	rented or others	College or more	active	now	mild	no	no	no	no	41.9244	92.1895																			48.2224	49.4058	68	23.94	20.1	24	245.818	17.2	-4.77764	Delayed
32301	2005-2006	14	<20	<40	Male	Mexican American	middle		Never married	owned or being bought	Middle school or lower	inactive			no	no			36.0196	154.095																			18.3868	11.088	224	11.97	6.6	26	1190	33.27	4.38684	Accelerated
32302	2005-2006	7	<20	<40	Male	Non-Hispanic Black	high			owned or being bought	Middle school or lower	others				no			51.3425																										384.545	14.95
32303	2005-2006	30	≥20	<40	Male	Non-Hispanic Black	middle	normal	Married/Living with partner	owned or being bought	High school	others	now	mild	no	no	no	no	34.1614	121.811																			27.5425	28.7904	56	11.97	20.4	25	628.727	20.66	-2.45746	Delayed
32304	2005-2006	34	≥20	<40	Male	Non-Hispanic White	low	normal	Married/Living with partner	owned or being bought	High school	active	now	moderate	yes	no	no	no	37.05	112.912																			28.2443	35.595	83	15.39	21.7	117	525.679	24.8	-5.75568	Delayed
32305	2005-2006	18	<20	<40	Male	Mexican American	low		WidowedDivorcedSeparated	rented or others	Middle school or lower	moderate			no	no			41.4329	114.637	2.9	11.3	231.8	4.6	52.1	37.1	34.9	4.1	17.7	3.61362	1.06471	2.4248	5.44587	1.52606	3.95316	3.55249	1.41099	2.87356	20.1334	20.6826	65	13.68	16.7	15	690	23.16	2.13337	Accelerated
32306	2005-2006	15	<20	<40	Male	Non-Hispanic White	middle		Never married	owned or being bought	Middle school or lower	inactive			no	no			33.981	104.146																			7.75766	12.8794	171	30.78	23.6	11	319.8	23.77	-7.24234	Delayed
32307	2005-2006	1	<20	<40	Male	Non-Hispanic White	middle			owned or being bought						no
32308	2005-2006	10	<20	<40	Female	Non-Hispanic Black					Middle school or lower	others				no
32309	2005-2006	24	≥20	<40	Female	Non-Hispanic White	middle	obesity	Married/Living with partner	owned or being bought	College or more	inactive	never	never	no		no	no		123.51																			28.1505	25.4962	115	11.97	3.9	8	1184.62	31.92	4.15047	Accelerated
32310	2005-2006	12	<20	<40	Male	Mexican American	low			owned or being bought	Middle school or lower	active			no	no			31.1451	185.687	3.4	7.7	213.2	4.5	46.2	39	47.1	4.3	17.7	3.66356	1.22378	2.04122	5.36223	1.50408	3.83298	3.85227	1.45862	2.87356	18.0246	5.83281	311	6.84	5.2	11	2128	16.92	6.02458	Accelerated
32311	2005-2006	15	<20	<40	Female	Non-Hispanic White	middle		Never married	owned or being bought	Middle school or lower	others				no																														19.6
32312	2005-2006	83	≥20	≥60	Male	Non-Hispanic White	middle	normal	Married/Living with partner	owned or being bought	Middle school or lower	active	former	mild	yes	no	no	no	63.4834	64.5937																			76.9093	82.5128	37	8.55	10	24	226.667	19.68	-6.09068	Delayed
32313	2005-2006	7	<20	<40	Male	Non-Hispanic Black	middle			owned or being bought	Middle school or lower	others				no			38.097																											15.56
32314	2005-2006	12	<20	<40	Female	Non-Hispanic White	middle			rented or others	Middle school or lower	inactive			no	no			44.8612	150.578																			4.41915	9.27059	258	10.26	17.7	12	476.304	14.57	-7.58085	Delayed
32315	2005-2006	14	<20	<40	Female	Non-Hispanic Black	low		Never married	rented or others	Middle school or lower	inactive			no	no			52.876	152.741																			16.69	16.226	115	8.55	13.8	12	2388.57	28.24	2.68997	Accelerated
32316	2005-2006	85	≥20	≥60	Female	Non-Hispanic White	low	normal	WidowedDivorcedSeparated	owned or being bought	High school	inactive	former	former	yes	no	no	no	60.3674	61.4335																			76.9308	83.7885	64	8.55	10.9	12	341.25	22.8	-8.06923	Delayed
32317	2005-2006	17	<20	<40	Male	Mexican American	low		Married/Living with partner	owned or being bought	High school	inactive			no	no			42.4725	133.671																			11.4127	18.3744	125	11.97	16.5	27	273.636	29.71	-5.5873	Delayed
32318	2005-2006	12	<20	<40	Female	others				rented or others	Middle school or lower	inactive			no	no			41.3049																											14.78
32319	2005-2006	17	<20	<40	Female	Non-Hispanic Black	middle		Never married	rented or others	High school	inactive			no	no			53.6597	132.027	1.8	13.4	584.6	11.4	176.6	78.6	61.4	9.7	17.7	4.36437	0.587787	2.59525	6.37093	2.43361	5.17389	4.11741	2.27213	2.87356	11.4664	15.389	80	8.55	10	21	267.778	24.14	-5.53357	Delayed
32320	2005-2006	10	<20	<40	Male	Non-Hispanic White	high			rented or others	Middle school or lower	others			no	no			43.1027																										330.75	17.73
32321	2005-2006	66	≥20	≥60	Male	others	middle	overweight	WidowedDivorcedSeparated	rented or others	College or more	inactive	former	former	no	no	no	no	66.315	81.8258	58.2	17.7	246.6	5.3	55.1	38.7	33	4.3	17.7	3.65584	4.06389	2.87356	5.50777	1.66771	4.00915	3.49651	1.45862	2.87356	53.7703	58.4055	52	18.81	21	21	263.25	25.6	-12.2297	Delayed	1
32322	2005-2006	0	<20	<40	Male	Mexican American	low			owned or being bought
32323	2005-2006	4	<20	<40	Female	others	low			owned or being bought		others				no																													982.55	18.37
32324	2005-2006	34	≥20	<40	Male	Mexican American	high	overweight	Married/Living with partner	rented or others	College or more	inactive	never	mild	no	no	no	no	36.788	102.451	10.9	17.9	364.1	6.2	56.5	109.5	166.6	8	17.7	4.69592	2.38876	2.8848	5.89743	1.82455	4.03424	5.1156	2.07944	2.87356	28.9202	31.8132	65	27.36	12.4	38	620.105	29.01	-5.07983	Delayed	1
32325	2005-2006	36	≥20	<40	Male	others	middle	overweight	Never married	owned or being bought	Middle school or lower	inactive	former	heavy	no	no	no	no	31.8029	101.021																			32.0502	36.0945	51	11.97	17.4	56	868.737	28	-3.94984	Delayed
32326	2005-2006	16	<20	<40	Male	Non-Hispanic Black	low		Never married	rented or others	High school	inactive			no	no			25.0123	175.653																			17.9734	19.5241	156	10.26	8.2	93	201.29	35.62	1.97336	Accelerated
32327	2005-2006	73	≥20	≥60	Male	Non-Hispanic White				owned or being bought		others	former		yes	no	no	no
32328	2005-2006	81	≥20	≥60	Female	Non-Hispanic White	low	normal	Married/Living with partner	owned or being bought	College or more	inactive	former	moderate	yes	no	yes	no	59.6748	63.1842	157	8.4	96.8	1.8	19.5	14.2	19.7	2.7	17.7	2.65324	5.05625	2.12823	4.57265	0.587787	2.97041	2.98062	0.993252	2.87356	67.7161	76.0231	56	8.55	15.6	12	331.579	23.7	-13.2839	Delayed	1
32329	2005-2006	15	<20	<40	Male	Mexican American	high		Never married	owned or being bought	Middle school or lower	inactive			no	no			37.9795	135.563																			4.08271	9.45563	223	39.33	33.5	11	301.778	19.59	-10.9173	Delayed
32330	2005-2006	7	<20	<40	Female	others	high			owned or being bought	Middle school or lower	others				no			57.0536																										238.304	14.11
32331	2005-2006	15	<20	<40	Female	Non-Hispanic Black	high		Never married	rented or others	Middle school or lower	inactive			no	no			54.4161	151.672	1.8	6.2	193.1	4.7	52.1	34.3	69.7	4.1	17.7	3.53515	0.587787	1.82455	5.26321	1.54756	3.95316	4.2442	1.41099	2.87356	4.80617	15.0518	70	6.84	3.8	24	377.333	23.44	-10.1938	Delayed
32332	2005-2006	5	<20	<40	Male	Mexican American	low			rented or others		others				no			72.2499																										534.923	16.9
32333	2005-2006	45	≥20	40-59	Female	Non-Hispanic White	low	obesity	Married/Living with partner	owned or being bought	High school	inactive	former	mild	no	no	no	no	24.1312	106.57	219.1	7	120.3	2.9	34.8	30.2	111.8	3.3	17.7	3.40784	5.38953	1.94591	4.78999	1.06471	3.54962	4.71671	1.19392	2.87356	46.9397	39.4663	104	10.26	4.7	54	743.478	31.56	1.9397	Accelerated	1
32334	2005-2006	43	≥20	40-59	Male	Non-Hispanic White	middle	obesity	Married/Living with partner	owned or being bought	High school	inactive	now	heavy	no	no	no	no	46.4859	96.1739	27.6	9.3	172.9	4	37.7	37.8	60.9	3.7	17.7	3.63231	3.31782	2.23001	5.15271	1.38629	3.62966	4.10923	1.30833	2.87356	43.2506	44.5092	49	17.1	22.2	25	653.714	31.59	0.250629	Accelerated	1
32335	2005-2006	49	≥20	40-59	Female	others	high		WidowedDivorcedSeparated	owned or being bought	College or more	active	never		no	no	no	no
32336	2005-2006	0	<20	<40	Male	Non-Hispanic White	low			owned or being bought
32337	2005-2006	6	<20	<40	Male	Non-Hispanic White	low			owned or being bought	Middle school or lower	others				no			51.6622																										303.125	17.53
32338	2005-2006	35	≥20	<40	Female	Mexican American	low	normal	Married/Living with partner	owned or being bought	High school	inactive	never	mild	yes	no	yes	no	52.7791	114.326																			31.3401	35.458	50	6.84	17.2	18	615	24.61	-3.65995	Delayed
32339	2005-2006	14	<20	<40	Male	Non-Hispanic Black			Never married	rented or others	Middle school or lower	moderate			no	no			47.2438	157.819	5.6	11.5	368.3	8.3	111	71.8	80.4	8	17.7	4.27388	1.72277	2.44235	5.9089	2.11626	4.70953	4.38701	2.07944	2.87356	11.5637	10.5459	357	11.97	11.8	17	141.143	19.17	-2.43629	Delayed
32340	2005-2006	3	<20	<40	Male	Non-Hispanic White	middle			owned or being bought		others				no			48.3672																										158.815	16.09
32341	2005-2006	0	<20	<40	Female	Mexican American				owned or being bought
32342	2005-2006	58	≥20	40-59	Female	Non-Hispanic White	high	overweight	Married/Living with partner	owned or being bought	College or more	moderate	former		no	no	no	no		85.8689	20.8	10.7	94.8	1.8	12.3	31.2	222.3	1.8	17.7	3.44042	3.03495	2.37024	4.55177	0.587787	2.5096	5.40403	0.587787	2.87356	52.587	55.6291	74	13.68	16.7	30	630	29.82	-5.41295	Delayed
32343	2005-2006	61	≥20	≥60	Female	Non-Hispanic Black	high	obesity	Married/Living with partner	owned or being bought	High school	inactive	never	never	no	no	no	no	41.9174	73.6338																			57.6928	61.9089	62	8.55	9.1	18	254.625	34.36	-3.30718	Delayed
32344	2005-2006	8	<20	<40	Male	Mexican American	low			owned or being bought	Middle school or lower	others			no	no																														21.08
32345	2005-2006	24	≥20	<40	Female	Non-Hispanic White	middle	overweight	Never married	rented or others	College or more	active	never	mild	no	no	no	no	45.8811	123.51																			13.18	21.5612	46	11.97	31.7	9	353.684	25.1	-10.82	Delayed
32346	2005-2006	10	<20	<40	Female	Mexican American	middle			owned or being bought	Middle school or lower	others			no	no			41.3238																										124.833	16.58
32347	2005-2006	1	<20	<40	Female	Non-Hispanic Black	low			rented or others						no																													108.774
32348	2005-2006	0	<20	<40	Female	Mexican American	low			rented or others
32349	2005-2006	32	≥20	<40	Female	Non-Hispanic Black	low	obesity	Married/Living with partner	rented or others	College or more	inactive	never	mild	no	no	no	no	57.7555	118.823																			29.3312	31.6959	58	8.55	7.7	20	687.13	36.98	-2.66877	Delayed
32350	2005-2006	76	≥20	≥60	Male	Non-Hispanic Black	middle	overweight	WidowedDivorcedSeparated	owned or being bought	High school	moderate	former	moderate	yes	no	yes	yes	48.8098	88.1761																			79.1779	73.3915	61	10.26	12.7	25	649.6	27.46	3.17794	Accelerated
32351	2005-2006	1	<20	<40	Male	Non-Hispanic White	low			rented or others						no																													67.4848
32352	2005-2006	9	<20	<40	Female	Non-Hispanic White	high			owned or being bought	Middle school or lower	others			no	no			30.7745																										356.174	17.03
32353	2005-2006	5	<20	<40	Male	Mexican American	low			owned or being bought		others				no			58.4199																										652.308	17.05
32354	2005-2006	13	<20	<40	Female	Non-Hispanic White	low			rented or others	Middle school or lower	moderate			no	no			45.6227	101.873	3.2	13.6	315.6	7	71.4	72.4	89.5	7.1	17.7	4.28221	1.16315	2.61007	5.75448	1.94591	4.2683	4.49424	1.96009	2.87356	7.14326	10.5562	118	6.84	13.4	12	524.382	19.33	-5.85674	Delayed
32355	2005-2006	63	≥20	≥60	Male	Mexican American	low	obesity	Married/Living with partner	owned or being bought	Middle school or lower	active	now	heavy	no	yes	no	no	41.7431	102.346																			54.9914	56.7862	72	11.97	17.7	43	392.769	32.6	-8.00861	Delayed
32356	2005-2006	13	<20	<40	Male	Non-Hispanic Black	middle			owned or being bought	Middle school or lower	inactive			no	no			43.3754	168.104																			7.30959	8.62705	261	13.68	24.2	15	343.059	21.01	-5.69041	Delayed
32357	2005-2006	31	≥20	<40	Male	Non-Hispanic Black	high	normal	Never married	owned or being bought	College or more	inactive	now	mild	no	no	no	no	36.011	107.596																			45.7051	28.6562	282	10.26	5.9	271	1498.67	24.01	14.7051	Accelerated
32358	2005-2006	53	≥20	40-59	Male	Mexican American	middle	normal	Married/Living with partner	owned or being bought	Middle school or lower	inactive	now	former	no	no	no	no	33.7234	79.7467																			51.2954	57.0907	61	5.13	13.8	17	625	24.28	-1.70462	Delayed
32359	2005-2006	41	≥20	40-59	Female	Non-Hispanic Black	middle	obesity	Married/Living with partner	owned or being bought	College or more	inactive	never	former	yes	no	no	no	49.3413	96.4682	25.7	10.7	279.3	5.8	59.4	46.9	27	5.3	17.7	3.84802	3.24649	2.37024	5.63229	1.75786	4.08429	3.29584	1.66771	2.87356	38.943	44.2676	81	10.26	9.7	35	1128	38.78	-2.05696	Delayed	1
32360	2005-2006	55	≥20	40-59	Female	Non-Hispanic White	high	normal	Married/Living with partner	owned or being bought	High school	others	now	mild	no	no	no	no	30.3535	87.6977																			43.7241	50.1266	75	17.1	28.1	14	834	24.47	-11.2759	Delayed
32361	2005-2006	24	≥20	<40	Male	Mexican American	low	overweight	Married/Living with partner	rented or others	High school	inactive	never	heavy	no	no	no	no	43.5098	134.602	5.4	7.8	169.6	3.9	37.1	28.9	36.7	2.9	17.6	3.36384	1.6864	2.05412	5.13344	1.36098	3.61362	3.60278	1.06471	2.8679	20.5425	25.3632	113	13.68	8.6	43	506.182	25.41	-3.45749	Delayed	1
32362	2005-2006	28	≥20	<40	Female	Non-Hispanic Black	middle	normal	WidowedDivorcedSeparated	rented or others	High school	others	never	mild	no	no	no	no	43.2278																											19.27
32363	2005-2006	32	≥20	<40	Female	Non-Hispanic White	high	normal	Married/Living with partner	owned or being bought	High school	active	now	never	no	no	no	no	50.158	116.761																			28.0057	30.3413	68	6.84	15.2	10	328.6	16.94	-3.99426	Delayed
32364	2005-2006	12	<20	<40	Female	Non-Hispanic Black	middle			owned or being bought	Middle school or lower	inactive			no	no			32.0596	136.746	1.8	20.7	952.6	29	311.3	193.2	118.1	23	17.7	5.26373	0.587787	3.03013	6.8592	3.3673	5.74076	4.77153	3.13549	2.87356	6.80152	15.9589	83	8.55	15.8	10	165.733	20.32	-5.19848	Delayed
32365	2005-2006	2	<20	<40	Male	others	low			rented or others		others				no			52.8227																										458.743	17.81
32366	2005-2006	2	<20	<40	Female	Mexican American	low			rented or others		others				no			46.1296																										190.69	15.61
32367	2005-2006	11	<20	<40	Female	Mexican American	low			owned or being bought	Middle school or lower	others			no	no			32.8248																										286.393	23.17
32368	2005-2006	42	≥20	40-59	Female	Non-Hispanic Black	high	overweight	Married/Living with partner	owned or being bought	College or more	inactive	never	mild	yes	yes	no	no	48.3548	125.468																			38.988	53.8835	64	6.84	2	11	431.818	25.29	-3.012	Delayed
32369	2005-2006	15	<20	<40	Male	others	low		Never married	rented or others	Middle school or lower	inactive			no	no			52.436	129.034																			12.9446	14.5199	132	8.55	10.2	58	559.821	27.72	-2.05536	Delayed
32370	2005-2006	31	≥20	<40	Male	Non-Hispanic White	middle	normal	Married/Living with partner	owned or being bought	College or more	inactive	never	mild	no	no	no	no	44.3554	104.632	214.5	14.9	325.2	5.1	64.2	45.7	64.5	4.6	17.7	3.8221	5.36831	2.70136	5.78444	1.62924	4.162	4.16667	1.52606	2.87356	23.8657	32.1406	88	15.39	20.1	14	265.167	24.47	-7.1343	Delayed	1
32371	2005-2006	0	<20	<40	Male	Non-Hispanic White	middle			owned or being bought
32372	2005-2006	19	<20	<40	Male	Non-Hispanic White	high		Never married	owned or being bought	High school	inactive			no	no
32373	2005-2006	9	<20	<40	Female	Mexican American	high			owned or being bought	Middle school or lower	others			no	no			43.1278																										231	22.36
32374	2005-2006	0	<20	<40	Male	Mexican American	middle			owned or being bought
32375	2005-2006	16	<20	<40	Female	Non-Hispanic White	high		Never married	owned or being bought	Middle school or lower	others			no	no			30.6133	130.65																			8.02285	16.7124	73	10.26	22.7	14	550.944	30.08	-7.97715	Delayed
32376	2005-2006	4	<20	<40	Female	Mexican American	low			owned or being bought		others				no			43.7742																										264.615	15.83
32377	2005-2006	72	≥20	≥60	Female	Non-Hispanic White	middle	normal	WidowedDivorcedSeparated	owned or being bought	High school	others	former	mild	yes	no	no	no	22.1722	67.3078	18.5	15.5	191.4	2.7	33.2	25.1	26.8	1.8	17.7	3.22287	2.91777	2.74084	5.25437	0.993252	3.50255	3.2884	0.587787	2.87356	86.7488	74.1246	168	10.26	4.7	169	1546.43	21.13	14.7488	Accelerated	1
32378	2005-2006	20	≥20	<40	Female	Non-Hispanic Black	middle	obesity	Never married	rented or others	High school	others	never	never	no	no	no	no	31.8262	111.802																			14.1297	22.2615	63	11.97	16.3	19	311.6	36	-5.87031	Delayed
32379	2005-2006	12	<20	<40	Male	Non-Hispanic Black	middle			rented or others	Middle school or lower					no
32380	2005-2006	11	<20	<40	Male	Non-Hispanic Black	low			rented or others	Middle school or lower	others			no	no			40.623																										33.2558	16.49
32381	2005-2006	32	≥20	<40	Female	others	low	overweight	Married/Living with partner	rented or others	College or more	moderate	former	mild	no		no	no	51.9019	103.075																			28.496	32.1017	58	11.97	7.3	12	914.5	29.95	-3.50397	Delayed
32382	2005-2006	38	≥20	<40	Female	Non-Hispanic White	high	normal	Married/Living with partner	owned or being bought	College or more	inactive	never	mild	no	no	no	no	65.9312	85.4655																			25.9977	38.5561	58	15.39	18.3	13	471.429	23.33	-12.0023	Delayed
32383	2005-2006	83	≥20	≥60	Female	Non-Hispanic White	middle	overweight	WidowedDivorcedSeparated	owned or being bought	High school	inactive	never	never	yes	no	no	no	70.9929	43.7554																			71.9703	84.335	61	13.68	14.5	30	713.846	29.66	-11.0297	Delayed
32384	2005-2006	15	<20	<40	Male	Mexican American	middle		Never married	owned or being bought	Middle school or lower	others			no	no			34.8458	129.034	2.7	19	411.5	6.5	83.1	65.7	57.7	6.5	17.7	4.1851	0.993252	2.94444	6.01981	1.8718	4.42004	4.05526	1.8718	2.87356	9.89692	15.6484	138	13.68	16.8	16	540.571	29.23	-5.10308	Delayed
32385	2005-2006	28	≥20	<40	Male	Mexican American	low	overweight	Married/Living with partner	rented or others	Middle school or lower	inactive	never	mild	no	no	no	no	28.1917	95.0564	7.1	14.6	352	8.8	79.4	72	80.5	7.1	17.7	4.27667	1.96009	2.68102	5.86363	2.17475	4.3745	4.38826	1.96009	2.87356	26.365	28.2141	96	13.68	15.2	18	598.077	27.01	-1.63499	Delayed	1
32386	2005-2006	34	≥20	<40	Male	Non-Hispanic White	high	normal	Married/Living with partner	owned or being bought	College or more	active	now	heavy	no	no	no	no	49.1315	112.912																			23.3745	31.3873	62	6.84	14.5	22	339.25	24.78	-10.6255	Delayed
32387	2005-2006	0	<20	<40	Female	Non-Hispanic White	high			owned or being bought
32388	2005-2006	55	≥20	40-59	Male	others	middle	overweight	WidowedDivorcedSeparated	rented or others	High school	active	now	heavy	no	no	no	no	48.7243	97.4256																			52.8087	53.0991	106	10.26	12	37	532.595	25.89	-2.19126	Delayed
32389	2005-2006	28	≥20	<40	Male	Non-Hispanic White	middle	normal	Never married	owned or being bought	College or more	inactive	now	mild	no	no	no	no	57.7875	85.4348																			28.937	26.7979	66	15.39	18.3	14	482.65	24.62	0.936988	Accelerated
32390	2005-2006	10	<20	<40	Male	Non-Hispanic Black	middle			rented or others	Middle school or lower	others			no	no			56.7186																										930	21.81
32391	2005-2006	42	≥20	40-59	Female	Non-Hispanic White	low	obesity	WidowedDivorcedSeparated	owned or being bought	High school	active	former	heavy	no	no	no	no	74.3806																											33.39
32392	2005-2006	6	<20	<40	Male	Non-Hispanic Black	high			rented or others	Middle school or lower	others				no			43.2045																										349.92	16.67
32393	2005-2006	20	≥20	<40	Female	Mexican American	low	normal	Married/Living with partner	rented or others	High school	others	never	never	no		no	no	31.1612	142.349																			24.733	20.2304	84	6.84	6.1	9	628.952	24.71	4.733	Accelerated
32394	2005-2006	20	≥20	<40	Male	others	middle	obesity	Never married	owned or being bought	College or more	inactive	never	heavy	no	no	no	no	66.6969																											30.5
32395	2005-2006	16	<20	<40	Female	Mexican American	low		Never married	owned or being bought	High school	others			no	no			60.2352	137.627																			13.9016	19.8239	61	8.55	6.1	21	632.143	30.84	-2.09844	Delayed
32396	2005-2006	20	≥20	<40	Male	others	low	normal	Never married	owned or being bought	High school	inactive	never	heavy	no	no	no	no	47.3572	113.038																			11.435	19.9782	112	15.39	27	26	703.833	22.7	-8.56498	Delayed
32397	2005-2006	5	<20	<40	Female	Mexican American	low			rented or others		others				no																													388.929	16.49
32398	2005-2006	1	<20	<40	Female	Non-Hispanic Black	low			rented or others						no
32399	2005-2006	14	<20	<40	Male	Non-Hispanic Black	middle		Never married	owned or being bought	Middle school or lower	inactive			no	no			51.9073	157.819																			11.1975	9.51329	347	13.68	11.5	11	249.826	19.32	-2.80247	Delayed
32400	2005-2006	16	<20	<40	Male	Mexican American	middle		Never married	owned or being bought	High school	moderate			no	no			43.5424	116.259																			10.7083	17.4492	81	15.39	22.7	15	745.684	29	-5.29166	Delayed
32401	2005-2006	40	≥20	40-59	Female	Mexican American	low	overweight	Married/Living with partner	owned or being bought	High school	others	never	moderate	yes	no	no	no	46.8834	116.275																			39.3437	37.928	79	6.84	6.1	8	541.8	25.38	-0.656304	Delayed
32402	2005-2006	2	<20	<40	Male	Non-Hispanic Black	middle			owned or being bought		others				no			52.3658																										403.2	15.04
32403	2005-2006	78	≥20	≥60	Female	Non-Hispanic White	middle	normal	WidowedDivorcedSeparated	rented or others	High school	others	former	mild	yes	no	no	yes	30.1263	84.5204																			71.3124	76.3213	76	8.55	8.6	9	1056	16.94	-6.68765	Delayed
32404	2005-2006	22	≥20	<40	Male	Non-Hispanic Black	high	normal	Never married	owned or being bought	High school	inactive	never	mild	no	no	no	no	33.5429																											24.31
32405	2005-2006	36	≥20	<40	Female	Non-Hispanic White	high	obesity	Married/Living with partner	owned or being bought	High school	active	never	former	no		no	no	50.6678	119.589																			43.6436	32.7343	63	10.26	15	13	1539	38.77	7.64361	Accelerated
32406	2005-2006	50	≥20	40-59	Male	Non-Hispanic White	high	normal	Married/Living with partner	owned or being bought	College or more	moderate	former	moderate	no	no	no	no	69.9828	66.3641	22.3	7.2	178.8	1.8	33.9	29.8	31.7	2.6	17.7	3.39451	3.10459	1.97408	5.18627	0.587787	3.52342	3.45632	0.955511	2.87356	47.6381	50.6314	48	13.68	19.5	33	880	22.5	-2.3619	Delayed	1
32407	2005-2006	10	<20	<40	Female	Non-Hispanic White	high			owned or being bought	Middle school or lower	others			no	no			38.1661																										534.828	16.38
32408	2005-2006	39	≥20	<40	Male	Mexican American	middle	normal	WidowedDivorcedSeparated	rented or others	High school	inactive	never		yes	no	no	no	32.1391	87.988																			30.7417	45.3565	55	13.68	22.7	25	305.609	23.66	-8.25832	Delayed
32409	2005-2006	24	≥20	<40	Female	Mexican American	middle	overweight	Married/Living with partner	rented or others	Middle school or lower	active	never	heavy	no	no	no	no	46.7344	130.106																			10.4953	25.1377	38	6.84	11.5	8	367	27.58	-13.5047	Delayed
32410	2005-2006	0	<20	<40	Male	Mexican American	high			rented or others
32411	2005-2006	13	<20	<40	Female	Non-Hispanic White	middle			owned or being bought	Middle school or lower	others			no	no			28.4276	133.432																			3.46391	12.9203	74	5.13	13.8	6	491.625	23.45	-9.53609	Delayed
32412	2005-2006	0	<20	<40	Male	Mexican American	low			rented or others
32413	2005-2006	1	<20	<40	Female	Mexican American	middle			rented or others						no																													674.545
32414	2005-2006	78	≥20	≥60	Female	Non-Hispanic White	middle	normal	Married/Living with partner	owned or being bought	High school	moderate	never	former	yes	yes		no	60.2341	64.5299	141.1	6.4	82.5	1.8	15.8	16.2	22.5	1.8	17.7	2.78501	4.94947	1.8563	4.4128	0.587787	2.76001	3.11352	0.587787	2.87356	73.5847	77.9054	45	15.39	14	30	412.533	22.86	-4.41533	Delayed
32415	2005-2006	4	<20	<40	Male	Non-Hispanic White	high			owned or being bought		others				no																													337.571	16.21
32416	2005-2006	83	≥20	≥60	Male	Non-Hispanic White	low	overweight	WidowedDivorcedSeparated	owned or being bought	Middle school or lower	moderate	former	former	yes	no		no	51.5904	48.0695																			79.6668	79.1626	43	15.39	18.1	18	1250.33	28.04	-3.33322	Delayed
32417	2005-2006	17	<20	<40	Male	Non-Hispanic White	high		Never married	rented or others	High school	inactive			no	no			51.3842	115.445																			10.3063	15.1414	163	34.2	10.2	18	358.375	18.97	-6.69373	Delayed
32418	2005-2006	3	<20	<40	Female	Non-Hispanic White	middle			rented or others		others				no			23.0797																										460.056	14.96
32419	2005-2006	29	≥20	<40	Female	Mexican American	low	obesity	Married/Living with partner	rented or others	College or more	moderate	never	moderate	yes	no	no	no	41.0208	79.9752																			30.1657	30.8083	78	8.55	9	35	519.355	30.21	1.16574	Accelerated
32420	2005-2006	8	<20	<40	Female	Non-Hispanic White	middle			rented or others	Middle school or lower	others			no	no			38.227																										496.452	22.94
32421	2005-2006	5	<20	<40	Female	Non-Hispanic White	middle			owned or being bought		others				no			35.743																										296.881	15.93
32422	2005-2006	0	<20	<40	Female	Non-Hispanic Black	high			owned or being bought
32423	2005-2006	19	<20	<40	Female	Mexican American	high		Never married	owned or being bought	High school	others			no				74.714	143.353	41.6	10.7	235.3	4.4	37.3	40.4	51.4	6.1	17.7	3.69883	3.7281	2.37024	5.46086	1.4816	3.61899	3.93964	1.80829	2.87356	20.7738	20.9786	79	8.55	12.5	10	1043.27	20.99	1.77383	Accelerated
32424	2005-2006	11	<20	<40	Female	Non-Hispanic Black	middle			rented or others	Middle school or lower	others			no	no			32.8004																										167.314	21.62
32425	2005-2006	4	<20	<40	Female	Non-Hispanic Black	low			owned or being bought		others				no			70.1517																											15.81
32426	2005-2006	1	<20	<40	Male	Non-Hispanic White	high			owned or being bought						no
32427	2005-2006	17	<20	<40	Female	Mexican American	low		Never married	rented or others	High school	inactive			no	no			51.3081	114.529																			12.7497	22.8903	62	6.84	12.9	6	1059.75	26.63	-4.25033	Delayed
32428	2005-2006	63	≥20	≥60	Female	Non-Hispanic White	middle	normal	Married/Living with partner	owned or being bought	High school	active	former	mild	yes	no	no	no	44.7917	82.9052																			56.2035	60.3553	127	8.55	19.9	13	190.4	20.23	-6.79652	Delayed
32429	2005-2006	21	≥20	<40	Male	Non-Hispanic White	high	overweight	Never married	owned or being bought	College or more	inactive	never	heavy	no	no	no	no	48.5628	112.247	12	14.5	292.5	6.2	64.2	60.5	88.7	6.6	17.7	4.10264	2.48491	2.67415	5.67846	1.82455	4.162	4.48526	1.88707	2.87356	15.4235	25.4376	57	20.52	18.1	39	787.44	27.89	-5.57652	Delayed	1
32430	2005-2006	21	≥20	<40	Male	Non-Hispanic White	middle	overweight	Never married	rented or others	College or more	inactive	now	heavy	no	no	no	no	34.1886																											26.03
32431	2005-2006	14	<20	<40	Female	Non-Hispanic Black	low		Never married	rented or others	Middle school or lower	inactive			yes	no			42.1206	134.839																			18.8516	19.0953	127	5.13	4.5	15	2056.56	38.16	4.85157	Accelerated
32432	2005-2006	1	<20	<40	Male	Mexican American				owned or being bought						no
32433	2005-2006	8	<20	<40	Female	Non-Hispanic Black	middle			owned or being bought	Middle school or lower	others			no	no			48.3553																										791	27.91
32434	2005-2006	12	<20	<40	Female	Mexican American	low			rented or others	Middle school or lower	inactive			no	no			60.1112	162.502																			5.82629	9.5468	194	6.84	5.9	12	385.897	23.53	-6.17371	Delayed
32435	2005-2006	4	<20	<40	Male	Non-Hispanic White	high			owned or being bought		others				no
32436	2005-2006	51	≥20	40-59	Female	Non-Hispanic White	high	normal	Married/Living with partner	owned or being bought	High school	active	now	mild	no	no	no	no	41.6027	90.1968																			45.449	44.1947	65	10.26	16.5	13	592.655	23.61	-5.55104	Delayed
32437	2005-2006	25	≥20	<40	Male	Non-Hispanic Black	high	obesity	Never married	rented or others	College or more	active	never	mild	no	no	no	no	45.0011	126.165	12	8.8	367.8	9.5	172.8	54.8	39.2	10.1	17.7	4.00369	2.48491	2.17475	5.90754	2.25129	5.15213	3.66868	2.31254	2.87356	24.6698	30.7101	63	20.52	16.5	13	326.059	31.9	-0.330212	Delayed	1
32438	2005-2006	16	<20	<40	Female	Non-Hispanic White	middle		Never married	owned or being bought	Middle school or lower	active			no	no			31.6674	115.337																			9.57379	16.6381	79	20.52	11.6	10	360.034	17.9	-6.42621	Delayed
32439	2005-2006	85	≥20	≥60	Female	Mexican American	low	normal	Married/Living with partner	owned or being bought	Middle school or lower	inactive	never	moderate	yes	no	no	no	64.6094	80.4648																			74.1808	83.7915	106	3.42	3.9	9	738	22.08	-10.8192	Delayed
32440	2005-2006	72	≥20	≥60	Male	Non-Hispanic White	low	obesity	Married/Living with partner	owned or being bought	High school	inactive	never	mild	no	no	yes	no	25.8286	38.2027																			85.2804	73.5256	70	15.39	10.6	8	897.231	36.45	13.2804	Accelerated
32441	2005-2006	38	≥20	<40	Female	Non-Hispanic White	middle	obesity	Married/Living with partner	owned or being bought	College or more	moderate	former	mild	no	no	no	no	55.8715	85.4655																			35.37	40.9218	63	11.97	8.6	36	592.04	36.85	-2.63002	Delayed
32442	2005-2006	72	≥20	≥60	Male	Mexican American	middle	normal	WidowedDivorcedSeparated	owned or being bought	Middle school or lower	inactive	former	mild	yes	no	no	no	78.6085	78.4487																			63.0273	71.9479	82	13.68	19.7	25	289.579	23.73	-8.97275	Delayed
32443	2005-2006	69	≥20	≥60	Female	Non-Hispanic White	middle	obesity	WidowedDivorcedSeparated	owned or being bought	College or more	inactive	never	never	yes	yes	no	no	65.8827	94.845																			72.0243	70.8476	100	10.26	14.9	43	765.909	42.08	3.02434	Accelerated
32444	2005-2006	85	≥20	≥60	Male	Non-Hispanic White	middle	overweight	WidowedDivorcedSeparated	owned or being bought	Middle school or lower	inactive	former		yes	yes	no	no	69.4355	51.8987																			81.9289	82.3598	42	6.84	12	13	341.25	27.78	-3.07114	Delayed
32445	2005-2006	13	<20	<40	Male	Mexican American	high			owned or being bought	Middle school or lower	inactive			no	no			58.6972	145.415																			10.3977	9.90913	237	6.84	11.3	13	620.286	22.14	-2.60228	Delayed
32446	2005-2006	1	<20	<40	Female	Mexican American	middle			rented or others						no																													136.911
32447	2005-2006	65	≥20	≥60	Male	Non-Hispanic White	middle	overweight	Married/Living with partner	owned or being bought	College or more	active	former	mild	no	no	no	no	41.5838	82.4026																			55.0502	60.6549	65	18.81	24.5	23	261.333	26.74	-9.94979	Delayed
32448	2005-2006	13	<20	<40	Female	Mexican American	middle			rented or others	Middle school or lower	inactive			no	no			29.472	140.558	1.8	14.9	331.6	6	63.4	50.7	71	5.2	17.7	3.92593	0.587787	2.70136	5.80393	1.79176	4.14946	4.26268	1.64866	2.87356	7.14878	10.8107	119	8.55	7.9	10	595.158	18.26	-5.85122	Delayed
32449	2005-2006	0	<20	<40	Female	Mexican American	middle			owned or being bought
32450	2005-2006	0	<20	<40	Male	Mexican American	middle			rented or others
32451	2005-2006	3	<20	<40	Female	others	middle			rented or others		others				no			47.0818																											15.8
32452	2005-2006	74	≥20	≥60	Male	Non-Hispanic White	high	overweight	Married/Living with partner	owned or being bought	College or more	active	former	mild	yes	no	no	no	76.4154	68.8093	43.2	19.6	328.3	5.5	56.5	46.2	49.2	4.4	17.7	3.83298	3.76584	2.97553	5.79393	1.70475	4.03424	3.89589	1.4816	2.87356	68.9056	71.7932	80	15.39	20.4	22	426.7	25.99	-5.09441	Delayed	1
32453	2005-2006	68	≥20	≥60	Female	Non-Hispanic Black		obesity	WidowedDivorcedSeparated	owned or being bought	High school	others	never	former	no	yes	no	yes	69.0277																											35.79
32454	2005-2006	12	<20	<40	Male	Non-Hispanic White	high			owned or being bought	Middle school or lower	inactive			no	no			74.3298	168.825																			9.79189	0.420403	384	11.97	10	10	599.059	17.32	-2.20811	Delayed
32455	2005-2006	85	≥20	≥60	Male	Non-Hispanic White	high	normal	Married/Living with partner	owned or being bought	College or more	inactive	never	mild	yes	no	no	yes	73.8289	82.9063	183.5	6	88.1	1.8	12.7	10.7	13.5	1.8	17.7	2.37024	5.21221	1.79176	4.47847	0.587787	2.5416	2.60269	0.587787	2.87356	89.147	76.9869	241	13.68	14.3	219	1914	21.75	4.14696	Accelerated	1
32456	2005-2006	18	<20	<40	Female	Non-Hispanic Black	middle		Never married	owned or being bought	High school	others			no	no			62.0772																										928.8	23.62
32457	2005-2006	4	<20	<40	Female	Non-Hispanic Black	high			owned or being bought		others				no			47.5159																											22.28
32458	2005-2006	15	<20	<40	Male	Non-Hispanic Black	middle		Never married	owned or being bought	Middle school or lower	inactive			no	no			44.0529	156.714																			8.64283	15.4768	255	11.97	20.1	23	294.56	17.05	-6.35717	Delayed
32459	2005-2006	62	≥20	≥60	Female	Non-Hispanic White	low	normal	WidowedDivorcedSeparated	rented or others	College or more	active	now	former	yes	no	no	no	49.6166	56.4214																			57.9905	62.8261	68	10.26	16.1	6	527.5	19.56	-4.0095	Delayed
32460	2005-2006	18	<20	<40	Male	Non-Hispanic White	high		Never married	owned or being bought	High school	active			no	no			40.996	132.736																			11.7883	21.3556	76	8.55	6.8	20	459.857	30.1	-6.21172	Delayed
32461	2005-2006	12	<20	<40	Female	Mexican American	middle			owned or being bought	Middle school or lower	others			no	no			62.9392	102.591	1.8	13.7	350.5	6.8	86.6	56.1	48.2	5.8	17.7	4.02714	0.587787	2.6174	5.85936	1.91692	4.4613	3.87536	1.75786	2.87356	10.3157	8.72434	209	13.68	19.3	7	448.8	18.78	-1.68433	Delayed
32462	2005-2006	6	<20	<40	Female	Non-Hispanic Black	low			rented or others	Middle school or lower	others				no			22.7335																										285.6	15.43
32463	2005-2006	56	≥20	40-59	Male	Non-Hispanic Black			Married/Living with partner	owned or being bought	High school	active	never		yes	no	no	no
32464	2005-2006	10	<20	<40	Male	Non-Hispanic Black	middle			rented or others	Middle school or lower	others			no	no			37.8825																										205.52	21.06
32465	2005-2006	7	<20	<40	Male	Mexican American	low			owned or being bought	Middle school or lower	others				no			50.9603																											20.48
32466	2005-2006	2	<20	<40	Female	Mexican American	middle			rented or others		others				no			71.0728																											16.5
32467	2005-2006	48	≥20	40-59	Female	Non-Hispanic White		normal	Married/Living with partner		High school	others	never	moderate	no	no	no	no	52.4318	79.6679																			34.6946	47.7907	58	11.97	22.6	13	353.273	24.21	-13.3054	Delayed
32468	2005-2006	5	<20	<40	Female	Non-Hispanic Black	low			rented or others		others				no			55.1416																										138.438	15.86
32469	2005-2006	9	<20	<40	Female	Mexican American	low			rented or others	Middle school or lower	others			no	no			72.269																										673.333	15.77
32470	2005-2006	40	≥20	40-59	Female	others	middle		Married/Living with partner	owned or being bought	High school	inactive	never		no	no	no	no
32471	2005-2006	5	<20	<40	Female	others	low			owned or being bought		others				no			50.0266																											15.04
32472	2005-2006	12	<20	<40	Male	Non-Hispanic Black	low			owned or being bought	Middle school or lower	others			no	no			51.8921																											17.66
32473	2005-2006	1	<20	<40	Male	Non-Hispanic Black	low			owned or being bought						no																													283.333
32474	2005-2006	11	<20	<40	Male	Non-Hispanic White	high			owned or being bought	Middle school or lower	others			no	no			49.4862																										227.806	15.93
32475	2005-2006	15	<20	<40	Male	Non-Hispanic Black	low		Never married	owned or being bought	Middle school or lower	inactive			no	no			34.7993	165.759																			15.0181	0.00527259	545	6.84	15.9	13	305	18.52	0.0180794	Accelerated
32476	2005-2006	12	<20	<40	Male	Mexican American	low			rented or others	Middle school or lower	inactive			no	no			84.3138	168.825																			2.65694	4.62437	257	29.07	25.1	9	231.522	22.93	-9.34306	Delayed
32477	2005-2006	41	≥20	40-59	Female	Non-Hispanic Black	middle	overweight	Never married	owned or being bought	College or more	inactive	never	never	no	no	no	no	39.6884	111.543	12.3	4.7	94.6	1.8	21.3	17.1	21.5	1.8	26.2	2.83908	2.5096	1.54756	4.54966	0.587787	3.05871	3.06805	0.587787	3.26576	36.6233	35.6705	71	8.55	4.7	52	572.267	29.11	-4.37669	Delayed	1
32478	2005-2006	27	≥20	<40	Female	Non-Hispanic White	high	normal	Married/Living with partner	owned or being bought	College or more	inactive	never	mild	no	no	no	no	43.2731	106.76																			18.8167	28.2711	55	6.84	14.9	16	259.76	24.79	-8.18329	Delayed
32479	2005-2006	15	<20	<40	Female	Non-Hispanic White	middle		Never married	owned or being bought	Middle school or lower	inactive			no	no			31.9416	131.571																			11.2861	10.1481	294	8.55	13.4	7	264.857	21.94	-3.7139	Delayed
32480	2005-2006	16	<20	<40	Male	Mexican American	low		Never married	owned or being bought	High school	active			no	no			69.065	134.614																			9.89992	19.0143	136	11.97	18.8	8	465.625	21.1	-6.10008	Delayed
32481	2005-2006	64	≥20	≥60	Female	Non-Hispanic White	middle	normal	WidowedDivorcedSeparated	owned or being bought	High school	active	now		yes	no	no	no	53.0524	93.255																			52.976	63.5525	51	11.97	18.8	50	667.333	22.34	-11.024	Delayed
32482	2005-2006	10	<20	<40	Male	others	middle			owned or being bought	Middle school or lower	others				no
32483	2005-2006	40	≥20	40-59	Male	Mexican American	low	overweight	Married/Living with partner	rented or others	Middle school or lower	others	former	heavy	no	no	no	no	57.3577	113.729																			32.3727	42.7771	77	8.55	14.7	84	457.25	25.46	-7.62732	Delayed
32484	2005-2006	14	<20	<40	Female	Mexican American	low		Never married	rented or others	Middle school or lower	others			no	no			36.3984	132.498																			6.70151	13.951	110	17.1	14.5	5	443.771	20.49	-7.29849	Delayed
32485	2005-2006	24	≥20	<40	Male	Mexican American	high	overweight	Never married	owned or being bought	College or more	inactive	former	heavy	no	no	no	no	42.6281																										779.478	28.8
32486	2005-2006	0	<20	<40	Male	Mexican American	low			owned or being bought
32487	2005-2006	5	<20	<40	Male	Non-Hispanic White	low			rented or others		others				no			38.0138																										250.611	15.49
32488	2005-2006	50	≥20	40-59	Female	Non-Hispanic White	high	obesity	Married/Living with partner	owned or being bought	College or more	moderate	never	never	no	no	no	no	53.4663	78.5564																			42.9542	49.2887	74	11.97	14.3	29	472.421	37.11	-7.04584	Delayed
32489	2005-2006	62	≥20	≥60	Male	Non-Hispanic White	high	obesity	Married/Living with partner	owned or being bought	High school	moderate	never	moderate	yes	no	no	no	61.0879	92.7508																			56.2418	53.6233	174	15.39	15.8	12	373.091	30.88	-5.75821	Delayed
32490	2005-2006	22	≥20	<40	Female	Mexican American	middle	normal	Married/Living with partner	rented or others	Middle school or lower	others	never	never	no	no	no	no	44.7638	125.257	3.8	5.6	102.6	1.8	26.3	17.4	74.2	1.8	17.7	2.85647	1.335	1.72277	4.63084	0.587787	3.26957	4.30676	0.587787	2.87356	6.75221	22.4345	56	6.84	19.3	8	330	21.83	-15.2478	Delayed	1
32491	2005-2006	29	≥20	<40	Female	Non-Hispanic White	low	normal	Married/Living with partner	owned or being bought	High school	others	now	heavy	no	no	no	no	53.0277	105.271	5.8	11	151.2	3.1	29.8	24.3	33.6	1.8	17.7	3.19048	1.75786	2.3979	5.0186	1.1314	3.39451	3.51453	0.587787	2.87356	23.4718	27.0799	55	13.68	24.2	32	648.72	23.82	-5.52818	Delayed	1
32492	2005-2006	0	<20	<40	Female	others	middle			rented or others
32493	2005-2006	7	<20	<40	Male	Non-Hispanic Black				rented or others	Middle school or lower	others				no			55.9128																											15.55
32494	2005-2006	37	≥20	<40	Male	Non-Hispanic White	middle	overweight	Never married	owned or being bought	High school	inactive	never	heavy	no	no	no	no	40.1158	110.557																			34.1532	37.687	56	6.84	11.1	25	669.13	27.32	-2.84675	Delayed
32495	2005-2006	15	<20	<40	Male	Non-Hispanic Black	low		Never married	rented or others	Middle school or lower	inactive				no			60.7633	156.714																			20.0125		118	11.97	9.7	19	687.375	41.99	5.01249	Accelerated
32496	2005-2006	0	<20	<40	Female	Mexican American	high			owned or being bought
32497	2005-2006	74	≥20	≥60	Female	Non-Hispanic White	low	normal	WidowedDivorcedSeparated	owned or being bought	High school	inactive	former	former	yes	no	no	no	49.4601	26.579	30.1	19.3	337.6	5.9	54.3	59.4	57	4.9	17.7	4.08429	3.40453	2.96011	5.82186	1.77495	3.99452	4.04305	1.58924	2.87356	77.129	91.8228	90	15.39	12.5	17	877.5	24.9	3.12899	Accelerated	1
32498	2005-2006	19	<20	<40	Female	Mexican American	high		Never married	owned or being bought	High school	inactive			no	no			38.7112	97.6686	41.6	10.7	235.3	4.4	37.3	40.4	51.4	6.1	17.7	3.69883	3.7281	2.37024	5.46086	1.4816	3.61899	3.93964	1.80829	2.87356	13.054	21.1956	66	8.55	8.2	20	324	20.28	-5.94599	Delayed
32499	2005-2006	16	<20	<40	Male	Non-Hispanic White	middle		Never married	owned or being bought	High school	active			no	no			36.513	128.13																			12.6228	21.6457	114	13.68	13.3	15	449.128	24.62	-3.37716	Delayed
32500	2005-2006	22	≥20	<40	Male	Non-Hispanic Black	high	normal	Never married	owned or being bought	College or more	inactive	never	mild	no	no	no	no	40.0622																											22.09
32501	2005-2006	18	<20	<40	Male	Mexican American	high		Never married	owned or being bought	High school	others			no	no			42.3302	140.396																			18.7355	22.0873	121	6.84	12	23	765.625	43.86	0.735457	Accelerated
32502	2005-2006	23	≥20	<40	Female	Non-Hispanic Black	middle	normal	Married/Living with partner	rented or others	College or more	others	never		no		no	no	57.3315																											21.77
32503	2005-2006	29	≥20	<40	Female	others	middle	normal	WidowedDivorcedSeparated	rented or others	High school	others	never	heavy	no	yes	no	no	54.8525	119.247																			28.0479	26.0971	81	8.55	16.1	15	524.364	23.6	-0.952111	Delayed
32504	2005-2006	58	≥20	40-59	Male	Non-Hispanic Black		overweight	Married/Living with partner	owned or being bought	College or more	others	former	heavy	yes	no	no	no	37.3775	110.278																			53.6706	58.1075	88	29.07	34.9	138	76.4762	26.54	-4.3294	Delayed
32505	2005-2006	22	≥20	<40	Female	Non-Hispanic Black	low	normal	Never married	rented or others	High school	inactive	now	heavy	no		no	no	48.7521																											18.79
32506	2005-2006	25	≥20	<40	Male	Non-Hispanic White	high	overweight	Married/Living with partner	owned or being bought	College or more	inactive	former	mild	yes	no	no	no	41.9341	97.0809																			21.6454	27.5851	79	17.1	17.7	27	374	26.63	-3.35455	Delayed
32507	2005-2006	23	≥20	<40	Female	Non-Hispanic White	middle		Married/Living with partner	rented or others	High school	others	never		no		no	no
32508	2005-2006	14	<20	<40	Male	Mexican American	middle		Never married	rented or others	Middle school or lower	inactive			no	no			38.3402	144.397																			3.10162	11.1	137	22.23	14.7	5	290.909	20.87	-10.8984	Delayed
32509	2005-2006	25	≥20	<40	Male	others	middle	obesity	Married/Living with partner	rented or others	High school	others	never		no	no	no	no	43.6202	126.367																			25.1182	23.675	98	13.68	16.1	30	753.115	30.05	0.118159	Accelerated
32510	2005-2006	4	<20	<40	Male	Non-Hispanic Black	middle			owned or being bought		others				no			37.5015																											21.34
32511	2005-2006	9	<20	<40	Female	Non-Hispanic White	middle			owned or being bought	Middle school or lower	others			no	no			54.8891																										433.2	17.64
32512	2005-2006	0	<20	<40	Male	others	low			rented or others
32513	2005-2006	22	≥20	<40	Female	Mexican American	low	obesity	Married/Living with partner	rented or others	High school	inactive	never	former	no		no	no	73.3539	131.947																			25.4007	27.382	103	8.55	17	11	411.963	32.31	3.40069	Accelerated
32514	2005-2006	16	<20	<40	Male	Mexican American	middle		Never married	owned or being bought	High school	active			no	no			36.3451	134.614																			12.6531	15.4916	169	15.39	18.6	9	283.652	20.78	-3.34689	Delayed
32515	2005-2006	14	<20	<40	Male	Non-Hispanic Black	middle		Never married	owned or being bought	Middle school or lower	others			no	no			51.578	157.819																			16.3769	9.03632	366	13.68	16.8	13	701.793	17.87	2.37692	Accelerated
32516	2005-2006	14	<20	<40	Male	Non-Hispanic Black	low		Never married	rented or others	Middle school or lower	inactive			no	no				166.927	6.4	10.1	283.2	5.7	65.3	53.9	88.4	5.2	17.7	3.98713	1.8563	2.31254	5.64615	1.74047	4.17899	4.48187	1.64866	2.87356	8.43674	2.6201	402	10.26	6.6	15	315.821	17.5	-5.56326	Delayed
32517	2005-2006	61	≥20	≥60	Male	Non-Hispanic White	low	normal	WidowedDivorcedSeparated	owned or being bought	College or more	inactive	now	mild	no	no	no	no	42.0337	75.3888																			63.546	59.3888	66	18.81	40.5	14	400.182	20.11	2.54596	Accelerated
32518	2005-2006	13	<20	<40	Female	Non-Hispanic Black	low			owned or being bought	Middle school or lower	inactive			no	no			33.7393	153.818	1.8	7.7	194	4.5	53.4	34	51.8	4	17.7	3.52636	0.587787	2.04122	5.26786	1.50408	3.97781	3.94739	1.38629	2.87356	15.6395	9.49333	185	5.13	3.4	13	1521.83	18.68	2.63951	Accelerated
32519	2005-2006	13	<20	<40	Female	Non-Hispanic Black	middle			owned or being bought	Middle school or lower	inactive			no	no			45.9597	135.789	3	12.6	418.4	12.2	115.8	83.3	92.1	8.5	17.7	4.42245	1.09861	2.5337	6.03644	2.50144	4.75186	4.52287	2.14007	2.87356	6.35043	12.375	139	6.84	12.5	8	380	19.94	-6.64957	Delayed
32520	2005-2006	38	≥20	<40	Male	Non-Hispanic Black	low	overweight	Married/Living with partner	rented or others	High school	inactive	never	mild	no	no	no	no	32.8712	115.154																			34.1771	39.646	78	8.55	11.8	23	996.278	28.1	-3.82289	Delayed
32521	2005-2006	53	≥20	40-59	Male	Non-Hispanic White	low	normal	Married/Living with partner	owned or being bought	High school	inactive	now	mild	no	no	no	no	40.9677																											20.41
32522	2005-2006	9	<20	<40	Male	Non-Hispanic Black	high			owned or being bought	Middle school or lower	others			no	no			32.0338																										256	17.53
32523	2005-2006	35	≥20	<40	Male	Non-Hispanic White	middle	overweight	Married/Living with partner	owned or being bought	High school	moderate	never	heavy	no	no	no	no	44.443	81.3354																			28.2403	35.7685	60	13.68	24.9	32	503.357	29.63	-6.75975	Delayed
32524	2005-2006	7	<20	<40	Male	others	high			rented or others	Middle school or lower	others				no			57.3525																										878.222	15.27
32525	2005-2006	0	<20	<40	Female	Mexican American	low			rented or others
32526	2005-2006	51	≥20	40-59	Female	Non-Hispanic White	high	normal	Married/Living with partner	owned or being bought	College or more	inactive	former	mild	no	no	no	yes	54.0536	78.0065																			42.8889	46.3378	107	8.55	19.2	39	1038.5	21.08	-8.11115	Delayed
32527	2005-2006	13	<20	<40	Female	Mexican American	middle			owned or being bought	Middle school or lower	inactive			no	no			60.036	149.524	2.8	12.7	338.7	6	62.9	58.7	55.2	6.1	17.7	4.07244	1.02962	2.5416	5.82511	1.79176	4.14155	4.01096	1.80829	2.87356	8.02933	10.3681	172	8.55	7	10	433.714	24.02	-4.97067	Delayed
32528	2005-2006	19	<20	<40	Male	Non-Hispanic White	high		Never married	owned or being bought	High school	active			yes	no			28.7415	101.26																			19.8687	27.0337	76	8.55	7.9	24	720	33.16	0.868741	Accelerated
32529	2005-2006	12	<20	<40	Male	Non-Hispanic Black	low			rented or others	Middle school or lower	inactive			no	no			42.5642	180.658	5.6	11.5	368.3	8.3	111	71.8	80.4	8	17.7	4.27388	1.72277	2.44235	5.9089	2.11626	4.70953	4.38701	2.07944	2.87356	3.03116	5.43426	322	6.84	8.1	12	143.619	17.34	-8.96884	Delayed
32530	2005-2006	72	≥20	≥60	Female	Non-Hispanic White	middle	normal	Married/Living with partner	owned or being bought	College or more	inactive	former		yes	yes	no	no	65.5903	67.3078	141.1	6.4	82.5	1.8	15.8	16.2	22.5	1.8	17.7	2.78501	4.94947	1.8563	4.4128	0.587787	2.76001	3.11352	0.587787	2.87356	78.7682	66.2726	71	25.65	28.3	50	776.071	22.85	6.7682	Accelerated
32531	2005-2006	55	≥20	40-59	Male	Non-Hispanic White	low	overweight	WidowedDivorcedSeparated	rented or others	College or more	moderate	now	heavy	yes	no	no	no	47.2845	102.355																			45.0716	53.5444	58	10.26	14.7	32	518.074	26	-9.92839	Delayed
32532	2005-2006	9	<20	<40	Male	Non-Hispanic Black	middle			owned or being bought	Middle school or lower	others			no	no			43.9314																										697.059	17.14
32533	2005-2006	0	<20	<40	Female	Mexican American	high			owned or being bought
32534	2005-2006	16	<20	<40	Male	Non-Hispanic Black	low		Never married	rented or others	Middle school or lower	inactive			no	no			55.7124	148.122	5.2	4.6	165.8	3.4	41.2	32.1	73.2	3.8	45.5	3.46886	1.64866	1.52606	5.11078	1.22378	3.71844	4.2932	1.335	3.81771	7.64856	19.1244	116	11.97	24.7	19	481.25	22.51	-8.35144	Delayed
32535	2005-2006	4	<20	<40	Female	Non-Hispanic Black	low			rented or others		others				no																													302.786	15.2
32536	2005-2006	4	<20	<40	Female	Mexican American						others				no			50.8804																											17.02
32537	2005-2006	13	<20	<40	Female	Mexican American	high			owned or being bought	Middle school or lower	inactive			no	no			32.9868	140.558																			8.33301	13.2124	164	1.71	6.8	12	1041.67	19.43	-4.66699	Delayed
32538	2005-2006	12	<20	<40	Female	others	high			owned or being bought	Middle school or lower	inactive			no	no			26.392	134.373																			4.54632	9.61419	151	15.39	12.5	18	372.368	18.94	-7.45368	Delayed
32539	2005-2006	11	<20	<40	Female	Non-Hispanic Black	low			rented or others	Middle school or lower	others			no	no			43.2229																										464	15.56
32540	2005-2006	60	≥20	≥60	Female	Non-Hispanic Black	low	obesity	Married/Living with partner	rented or others	High school	others	never	heavy	yes	no	no	no	61.4619	74.1529																			79.4048	61.7948	63	11.97	12.2	77	499.8	33.84	19.4048	Accelerated
32541	2005-2006	11	<20	<40	Female	others	middle			rented or others	Middle school or lower	others			no	no																													266	22
32542	2005-2006	5	<20	<40	Male	Non-Hispanic Black	low			rented or others		others				no			36.0492																										433.174	15.65
32543	2005-2006	26	≥20	<40	Female	Non-Hispanic White	high	normal	Married/Living with partner	owned or being bought	College or more	inactive	never	moderate	no	no	no	no	55.8575	107.513	13.7	15.5	847.6	24.5	317.2	192.1	180.9	24.4	17.7	5.25802	2.6174	2.74084	6.74241	3.19867	5.75953	5.19794	3.19458	2.87356	20.3786	24.6225	121	10.26	7.5	19	1061.47	24.17	-5.62136	Delayed	1
32544	2005-2006	7	<20	<40	Male	Non-Hispanic Black	middle			owned or being bought	Middle school or lower	others				no			46.878																										864	16.86
32545	2005-2006	0	<20	<40	Male	Non-Hispanic White	high			owned or being bought
32546	2005-2006	15	<20	<40	Female	others	middle		Never married	owned or being bought	Middle school or lower					no
32547	2005-2006	0	<20	<40	Male	Mexican American	low			rented or others
32548	2005-2006	64	≥20	≥60	Male	Non-Hispanic White	high	normal	Married/Living with partner	owned or being bought	High school	active	former	moderate	yes	no	yes	yes	66.4462	91.4568																			59.9207	62.4131	79	13.68	19.5	12	848.357	22.87	-4.07932	Delayed
32549	2005-2006	17	<20	<40	Female	Mexican American	middle		Never married	owned or being bought	High school	inactive			no	no				145.381	41.6	10.7	235.3	4.4	37.3	40.4	51.4	6.1	17.7	3.69883	3.7281	2.37024	5.46086	1.4816	3.61899	3.93964	1.80829	2.87356	9.80658		82	6.84	8.6	18	338.143	33.72	-7.19342	Delayed
32550	2005-2006	56	≥20	40-59	Male	Non-Hispanic White	middle	normal	Married/Living with partner	owned or being bought	High school	inactive	never	former	yes	no	no	no	55.7103	96.7436																			46.5193	51.8883	72	11.97	18.1	18	574.095	21.22	-9.48071	Delayed
32551	2005-2006	44	≥20	40-59	Male	Non-Hispanic Black	middle	normal	Married/Living with partner	owned or being bought	College or more	others	never	mild	no	no	no	no																												21.3
32552	2005-2006	26	≥20	<40	Female	Non-Hispanic Black	middle	obesity	Married/Living with partner	rented or others	High school	others	never	never	no	no	no	no	36.1289	140.393																			29.1358	25.2407	87	13.68	7	14	973.609	37.48	3.13581	Accelerated
32553	2005-2006	13	<20	<40	Female	Mexican American	low			owned or being bought	Middle school or lower	inactive			no	no			38.3103	140.558																			14.9253	10.699	163	3.42	6.4	14	813.571	35.93	1.92532	Accelerated
32554	2005-2006	4	<20	<40	Female	Mexican American	low			owned or being bought		others				no
32555	2005-2006	9	<20	<40	Female	Mexican American	low			rented or others	Middle school or lower	others			no	no			34.9979																										480.375	22.78
32556	2005-2006	41	≥20	40-59	Female	Non-Hispanic White	high	overweight	Never married	owned or being bought	College or more	active	former	heavy	yes	no	no	yes	50.8762	115.461																			36.0031	42.5152	56	11.97	37.4	12	3047.65	26.97	-4.99689	Delayed
32557	2005-2006	0	<20	<40	Male	Non-Hispanic White	low			rented or others
32558	2005-2006	6	<20	<40	Female	Mexican American	high			owned or being bought	Middle school or lower	others				no			35.8144																										400.82	15.8
32559	2005-2006	13	<20	<40	Male	Mexican American	low			owned or being bought	Middle school or lower	inactive			no	no			68.7513	155.181																			12.3966	9.07363	315	6.84	8.4	18	657.931	25.5	-0.603354	Delayed
32560	2005-2006	23	≥20	<40	Female	Non-Hispanic White	low	normal	Never married	rented or others	College or more	active	never	moderate	no	no	no	no	59.4969	94.9625																			21.7868	22.5769	50	32.49	20.2	9	584.8	17.81	-1.21319	Delayed
32561	2005-2006	4	<20	<40	Male	Mexican American	low			rented or others		others				no			34.7912																										644.8	14.23
32562	2005-2006	2	<20	<40	Male	Mexican American	high			owned or being bought		others				no			50.8804																										114.404	16.86
32563	2005-2006	4	<20	<40	Male	others	low			owned or being bought		others				no			43.6469																										548.4	16.17
32564	2005-2006	43	≥20	40-59	Male	Non-Hispanic Black	high	obesity	WidowedDivorcedSeparated	owned or being bought	High school	inactive	now	mild	no	no	no	no	43.8302	80.5855																			43.1946	45.9256	74	11.97	9.9	19	308.757	32.47	0.194558	Accelerated
32565	2005-2006	48	≥20	40-59	Female	Mexican American	high	normal	WidowedDivorcedSeparated	owned or being bought	High school	inactive	never	mild	no	no	no	no	51.9326	104.348	14.8	9.5	148.2	2.9	31.6	28.5	28.1	3.2	17.7	3.3499	2.69463	2.25129	4.99856	1.06471	3.45316	3.33577	1.16315	2.87356	37.733	44.5657	53	8.55	29.6	19	335.304	22.42	-10.267	Delayed	1
32566	2005-2006	43	≥20	40-59	Male	Non-Hispanic Black	high	obesity	Married/Living with partner	owned or being bought	High school	others	never	moderate	yes	no	no	no	60.0151	98.8983																			39.8953	45.2651	65	6.84	7.2	45	632.667	30.92	-3.10475	Delayed
32567	2005-2006	15	<20	<40	Male	Mexican American	low		Never married	rented or others	Middle school or lower	others				no				135.563																			14.3724		230	15.39	13.6	13	872.1	23.72	-0.627562	Delayed
32568	2005-2006	4	<20	<40	Female	Non-Hispanic White	high			owned or being bought		others				no			69.6969																										506.667	16.58
32569	2005-2006	2	<20	<40	Male	others	middle			rented or others		others				no			52.7733																										218.286	15.49
32570	2005-2006	38	≥20	<40	Male	Non-Hispanic White	high	overweight	Married/Living with partner	owned or being bought	College or more	inactive	never	mild	no	no	no	no	44.8187	99.6119																			31.1243	36.4093	58	15.39	13.8	9	429	27.96	-6.87573	Delayed
32571	2005-2006	0	<20	<40	Male	Non-Hispanic Black	low			rented or others
32572	2005-2006	25	≥20	<40	Female	others	high	overweight	Married/Living with partner	owned or being bought	College or more	inactive	former	heavy	no		no	no	46.3141	129.196																				24.0871	36	15.39	22.7	7		25.02
32573	2005-2006	46	≥20	40-59	Male	Non-Hispanic Black	high	overweight	WidowedDivorcedSeparated	rented or others	College or more	active	never	moderate	no	no	no	no	43.9509	126.048	63.6	5.8	197.4	4	51.6	54.3	53.3	4.8	17.7	3.99452	4.15261	1.75786	5.28523	1.38629	3.94352	3.97594	1.56862	2.87356	34.0941	43.6977	57	11.97	20.1	20	233.235	29.95	-11.9059	Delayed	1
32574	2005-2006	55	≥20	40-59	Male	Non-Hispanic Black		normal	WidowedDivorcedSeparated	rented or others	College or more	others	now	former	yes	yes	yes	no																												19.66
32575	2005-2006	24	≥20	<40	Female	Non-Hispanic White	middle	normal	Never married	owned or being bought	College or more	inactive	former	heavy	no	no	no	no	68.4294	94.2978	12.8	5.9	88.6	1.8	17.7	20	25.7	1.8	17.7	2.99573	2.54945	1.77495	4.48413	0.587787	2.87356	3.24649	0.587787	2.87356	18.0346	26.5159	66	6.84	10.2	13	813.176	23.84	-5.96536	Delayed	1
32576	2005-2006	17	<20	<40	Female	Mexican American	low		Never married	rented or others	Middle school or lower	others			no	no				145.381	1.8	13.9	393.7	9.2	95.7	106.4	109.9	9.1	17.7	4.66721	0.587787	2.63189	5.97559	2.2192	4.56122	4.69957	2.20827	2.87356	9.49604		84	8.55	10.6	14	468.258	23.96	-7.50396	Delayed
32577	2005-2006	45	≥20	40-59	Male	Non-Hispanic White	high	obesity	Never married	owned or being bought	College or more	inactive	now	former	no	no	no	no	65.9932	94.8322	27.6	15.2	234.8	4.4	41	63.3	73	5.4	17.7	4.14789	3.31782	2.7213	5.45873	1.4816	3.71357	4.29046	1.6864	2.87356	64.6122	48.2464	72	8.55	12.9	32	273.077	38.2	19.6122	Accelerated	1
32578	2005-2006	9	<20	<40	Female	Non-Hispanic White	low			owned or being bought	Middle school or lower	others			no	no			67.3745																										157.167	17.35
32579	2005-2006	1	<20	<40	Female	Non-Hispanic White	middle			owned or being bought						no
32580	2005-2006	15	<20	<40	Male	Non-Hispanic White	high		Never married	owned or being bought	Middle school or lower	inactive			no	no			36.5123	135.563	4.4	7.8	475.8	11.9	116.3	95	96	9.9	17.7	4.55388	1.4816	2.05412	6.165	2.47654	4.75617	4.56435	2.29253	2.87356	8.16014	14.6317	270	37.62	21	11	295.294	19.64	-6.83986	Delayed
32581	2005-2006	83	≥20	≥60	Female	Non-Hispanic White	middle	obesity	WidowedDivorcedSeparated	owned or being bought	High school	others	never	former	yes	no	no	no	54.6219	62.3027																			68.5103	81.7215	48	6.84	10.7	19	335.056	36.85	-14.4897	Delayed
32582	2005-2006	33	≥20	<40	Female	Mexican American	middle		Married/Living with partner	owned or being bought	High school	moderate	never		no	yes	no	no
32583	2005-2006	28	≥20	<40	Female	Non-Hispanic Black	middle	overweight	Married/Living with partner	rented or others	College or more	active	never	mild	no		no	no	62.6423	105.692	4.4	5.6	113.4	2.6	28.7	15.8	14.3	1.8	17.7	2.76001	1.4816	1.72277	4.73092	0.955511	3.3569	2.66026	0.587787	2.87356	20.1996	26.0696	82	10.26	15.9	25	196.683	29.95	-7.80036	Delayed
32584	2005-2006	0	<20	<40	Female	Non-Hispanic White	high			owned or being bought
32585	2005-2006	16	<20	<40	Female	Non-Hispanic Black			Never married	rented or others	High school	moderate			no	yes			42.3769	158.654	1.8	6.6	167.1	3.8	41.6	36	48.3	4	17.7	3.58352	0.587787	1.88707	5.11859	1.335	3.7281	3.87743	1.38629	2.87356	13.7671	25.961	44	8.55	8.2	9	460.947	25.56	-2.23289	Delayed
32586	2005-2006	67	≥20	≥60	Female	Non-Hispanic White	middle	overweight	Married/Living with partner	owned or being bought	College or more	active	never	moderate	yes	no	no	no	57.5619	80.6082																			61.6119	70.0449	100	10.26	15.4	56	602.667	27.98	-5.38814	Delayed
32587	2005-2006	0	<20	<40	Male	Mexican American	low			rented or others
32588	2005-2006	65	≥20	≥60	Male	Non-Hispanic White	high	normal	Married/Living with partner	owned or being bought	College or more	inactive	never	mild	no	no	no	no	54.4272	59.7272	74.6	28.5	589.8	15.5	117.9	180	280.1	16.4	17.7	5.19296	4.31214	3.3499	6.37978	2.74084	4.76984	5.63515	2.79728	2.87356	55.5339	55.9123	66	15.39	16.5	15	1614	23.96	-9.46614	Delayed	1
32589	2005-2006	14	<20	<40	Female	Non-Hispanic White	low		Never married	owned or being bought	Middle school or lower	inactive			no	no			27.4563	132.498																			2.60219	13.8769	122	6.84	7.3	14	712.08	24.31	-11.3978	Delayed
32590	2005-2006	2	<20	<40	Male	Non-Hispanic White	low			owned or being bought		others				no			47.016																										354.857	16.8
32591	2005-2006	52	≥20	40-59	Female	Non-Hispanic Black	high	obesity	Married/Living with partner	owned or being bought	High school	others	never	heavy	no	no	no	no	62.7261	103.249																			45.5458	49.1644	76	8.55	7.9	38	320.37	41.25	-6.45416	Delayed
32592	2005-2006	51	≥20	40-59	Male	Non-Hispanic White	high	overweight	Married/Living with partner	owned or being bought	High school	inactive	never	mild	no	no	no	yes	32.744	100.202	27.6	9.3	172.9	4	37.7	37.8	60.9	3.7	17.7	3.63231	3.31782	2.23001	5.15271	1.38629	3.62966	4.10923	1.30833	2.87356	39.5514	48.3695	61	15.39	10.6	28	379.368	25.88	-11.4486	Delayed	1
32593	2005-2006	2	<20	<40	Male	Mexican American	low			rented or others		others				no			46.0958																										695.778	18.59
32594	2005-2006	16	<20	<40	Male	others	high		Never married	owned or being bought	Middle school or lower	inactive			no	no			47.3819	128.13																			4.20099	16.8125	114	11.97	20.1	16	222.321	22.49	-11.799	Delayed
32595	2005-2006	5	<20	<40	Male	Non-Hispanic White	middle			owned or being bought		others				no			43.7686																											14.83
32596	2005-2006	29	≥20	<40	Female	Non-Hispanic Black	middle	obesity	Married/Living with partner	owned or being bought	High school	others	never	former	no	no	no	no	54.297	137.466																			28.9822	31.0886	72	11.97	13.1	21	207.778	34.52	-0.0177791	Delayed
32597	2005-2006	44	≥20	40-59	Female	Mexican American	low	overweight	WidowedDivorcedSeparated	owned or being bought	College or more	inactive	never		no	no	no	no	56.1431	64.0261																			41.1712	41.6445	74	10.26	5.6	9	595.688	27.96	-2.8288	Delayed
32598	2005-2006	14	<20	<40	Male	Non-Hispanic White	low		Never married	owned or being bought	Middle school or lower	others			no	no			68.0497	129.943	2.8	6	115.3	1.8	24.1	25.8	62.9	2.7	17.7	3.25037	1.02962	1.79176	4.74754	0.587787	3.18221	4.14155	0.993252	2.87356	5.62125	11.5612	202	11.97	14.9	19	425.25	26.5	-8.37875	Delayed
32599	2005-2006	45	≥20	40-59	Female	Non-Hispanic White	middle	normal	Married/Living with partner	owned or being bought	High school	others	former	heavy	yes	no	no	no	25.1469	94.0796																			37.5701	43.2016	61	6.84	9.3	20	643.5	24.38	-7.42991	Delayed
32600	2005-2006	34	≥20	<40	Female	Mexican American		normal	Married/Living with partner	owned or being bought	High school	active	never		no	no	no	no	71.5755	115.132																			40.5283	30.0948	44	8.55	9	12	2112.35	23.61	6.52827	Accelerated
32601	2005-2006	58	≥20	40-59	Female	Non-Hispanic White		obesity	Married/Living with partner	rented or others	High school	active	now	former	yes	yes	no	no	32.7364	102.464																			71.5232	53.6423	167	8.55	15.4	190	1060.55	35.34	13.5232	Accelerated
32602	2005-2006	85	≥20	≥60	Male	Non-Hispanic White		obesity	WidowedDivorcedSeparated		High school	others	former		yes	no	no	no		24.5573	25.9	36.1	1060.5	21.6	247.6	169.1	82.4	18.1	17.7	5.13049	3.25424	3.58629	6.9665	3.07269	5.51181	4.41159	2.89591	2.87356	96.4496	106.275	67	13.68	13.3	24	473.167	33.4	11.4496	Accelerated
32603	2005-2006	13	<20	<40	Male	Non-Hispanic Black	low			owned or being bought	Middle school or lower	inactive			no	no				168.104																			10.0996	4.98616	396	3.42	9.1	29	236.786	19.97	-2.90042	Delayed
32604	2005-2006	15	<20	<40	Female	Non-Hispanic White	high		Never married	owned or being bought	Middle school or lower	inactive			no	no			35.0996	116.15																			5.2341	17.9357	71	11.97	20.1	11	677.217	21.22	-9.7659	Delayed
32605	2005-2006	39	≥20	<40	Male	Non-Hispanic Black	middle	obesity	Married/Living with partner	rented or others	High school	inactive	never	mild	no	no	no	no	56.4371	132.401																			40.7782	40.7928	65	11.97	7.3	35	304.5	36.95	1.77822	Accelerated
32606	2005-2006	19	<20	<40	Female	Mexican American			Never married	rented or others	High school	others			no	no			56.5765	134.757	1.8	18.1	465	6.8	111.2	57.2	33.2	7.2	17.7	4.04655	0.587787	2.89591	6.14204	1.91692	4.71133	3.50255	1.97408	2.87356	22.3264	18.4042	101	8.55	6.4	13	522.789	26.07	3.3264	Accelerated
32607	2005-2006	5	<20	<40	Male	Mexican American	low			rented or others		others				no
32608	2005-2006	0	<20	<40	Male	Non-Hispanic White	high			owned or being bought
32609	2005-2006	45	≥20	40-59	Male	Mexican American	low	obesity	WidowedDivorcedSeparated	owned or being bought	High school	inactive	never	moderate	no	no	no	no	24.8878	109.804																			41.8301	44.6891	86	10.26	14.1	26	924.588	39.6	-3.16991	Delayed
32610	2005-2006	17	<20	<40	Male	Non-Hispanic White	low		Never married	rented or others	Middle school or lower	inactive			no	no			35.4181	133.671	3.4	3.2	75.1	1.8	15.9	14.1	25.4	1.8	17.7	2.64617	1.22378	1.16315	4.31882	0.587787	2.76632	3.23475	0.587787	2.87356	10.1072	15.1551	103	13.68	18.6	16	370.6	27.5	-6.8928	Delayed
32611	2005-2006	33	≥20	<40	Female	Non-Hispanic Black			Never married	owned or being bought	High school	inactive	former		no	no	no	no
32612	2005-2006	3	<20	<40	Male	Non-Hispanic White						others				no
32613	2005-2006	22	≥20	<40	Male	Mexican American		normal	Married/Living with partner		High school	inactive	former	heavy	no	no	no	no	29.7256	122.842																			12.2975	27.1709	70	13.68	21.3	18	855.231	21.39	-9.70246	Delayed
32614	2005-2006	8	<20	<40	Male	Non-Hispanic White	middle			owned or being bought	Middle school or lower	others			no	no			38.8901																											18.73
32615	2005-2006	64	≥20	≥60	Female	Mexican American	low	overweight	WidowedDivorcedSeparated	owned or being bought	Middle school or lower	inactive	now	former	yes	yes		no	35.4465	55.6342																			85.5635		95	8.55	15.4	40	1998	28.97	21.5635	Accelerated
32616	2005-2006	24	≥20	<40	Female	Non-Hispanic White	low	normal	Never married	rented or others	High school	inactive	never	moderate	no	no	no	no	49.892	82.8341																			18.295	21.9638	72	8.55	20.8	14	605.294	23.47	-5.70498	Delayed
32617	2005-2006	2	<20	<40	Female	Mexican American	low			owned or being bought		others				no			59.3084																										100.211
32618	2005-2006	64	≥20	≥60	Female	Mexican American	middle		Married/Living with partner	owned or being bought	College or more	inactive	never		yes	no	no	no	63.0579	41.402																			75.1323	68.7018	95	8.55	6.4	41	432.593		11.1323	Accelerated
32619	2005-2006	52	≥20	40-59	Male	Mexican American	middle	overweight	Married/Living with partner	owned or being bought	Middle school or lower	inactive	never	heavy	yes	no	no	no	45.985	65.4382																			53.2583	54.806	68	17.1	28.3	93	538.348	27.95	1.25831	Accelerated
32620	2005-2006	51	≥20	40-59	Male	Mexican American	low	normal	Married/Living with partner	rented or others	Middle school or lower	others	never	heavy	no	no	no	no	56.7891																											24.13
32621	2005-2006	23	≥20	<40	Male	Mexican American	low	overweight	Married/Living with partner	rented or others	Middle school or lower	others	former	heavy	no	no	no	no	35.0843	110.681	14.3	12.9	367.7	8.3	98.2	83.2	68	8.5	17.7	4.42125	2.66026	2.55723	5.90727	2.11626	4.58701	4.21951	2.14007	2.87356	19.4703	31.4966	68	8.55	12.2	47	332.824	27.42	-3.52966	Delayed	1
32622	2005-2006	13	<20	<40	Female	Mexican American	middle			owned or being bought	Middle school or lower	moderate			no	no			59.0513	140.558																			7.76291	7.8857	297	5.13	10.2	18	238.96	21.81	-5.23709	Delayed
32623	2005-2006	9	<20	<40	Male	Non-Hispanic Black	middle			owned or being bought	Middle school or lower	others			no	no			53.6885																										489.043	21.33
32624	2005-2006	74	≥20	≥60	Female	Non-Hispanic White	middle	overweight	Married/Living with partner	owned or being bought	College or more	others	former	mild	no	yes	no	no	42.7178	66.3688	17.4	13.2	246.6	7	59.9	67.2	91.6	6.3	17.6	4.20767	2.85647	2.58022	5.50777	1.94591	4.09268	4.51743	1.84055	2.8679	58.3944	70.2467	64	8.55	18.1	55	207.321	28.64	-15.6056	Delayed	1
32625	2005-2006	17	<20	<40	Male	Non-Hispanic Black	low		Never married	owned or being bought	High school	inactive			no	no			40.1369	118.716																			11.2338	18.1982	105	15.39	7.7	18	482.6	24.37	-5.76625	Delayed
32626	2005-2006	33	≥20	<40	Female	Non-Hispanic White	middle	normal	Married/Living with partner	owned or being bought	College or more	inactive	never	former	no	no	no	no	44.0147	102.354	6.6	12.7	237.2	6.5	37.7	72.6	121.7	6.4	17.7	4.28496	1.88707	2.5416	5.4689	1.8718	3.62966	4.80156	1.8563	2.87356	32.4071	31.1766	78	8.55	32.1	13	1654.36	24.12	-0.592918	Delayed	1
32627	2005-2006	45	≥20	40-59	Female	Non-Hispanic White	low	normal	WidowedDivorcedSeparated	rented or others	College or more	inactive	former	mild	no	no	no	no	62.6175	106.57																			32.4666	38.3674	40	6.84	12	11	518.778	22.64	-12.5334	Delayed
32628	2005-2006	2	<20	<40	Female	Mexican American				rented or others		others				no																														19.66
32629	2005-2006	71	≥20	≥60	Female	Non-Hispanic White	middle	normal	Married/Living with partner	owned or being bought	High school	active	never	never	yes	no	no	no	73.6393	78.3747																			64.6726	77.6698	66	11.97	17.7	35	503.438	22.01	-6.32745	Delayed
32630	2005-2006	60	≥20	≥60	Male	others	middle	normal	Married/Living with partner	rented or others	College or more	moderate	former	mild	no	no	no	no	53.7301	61.8622																			57.4881	59.2323	55	17.1	12.4	22	527.52	23.7	-2.51185	Delayed
32631	2005-2006	9	<20	<40	Male	Mexican American	low			rented or others	Middle school or lower	others			no	no																													498.105	15.87
32632	2005-2006	55	≥20	40-59	Female	Non-Hispanic White	high	overweight	Never married	owned or being bought	High school	inactive	now	heavy	yes	no	no	no	35.6315	87.6977																			46.7447	48.3655	82	11.97	18.1	26	743.947	28.13	-8.25531	Delayed
32633	2005-2006	0	<20	<40	Male	Non-Hispanic White	middle			owned or being bought
32634	2005-2006	34	≥20	<40	Male	Non-Hispanic Black	middle	overweight	Never married	rented or others	High school	moderate	never	former	no	no	no	no		78.4015																			30.8854	36.9041	61	15.39	15.9	20	138.667	25.29	-3.11455	Delayed
32635	2005-2006	19	<20	<40	Male	Non-Hispanic White	middle		Never married	owned or being bought	High school	inactive			no	no			47.635																											31.56
32636	2005-2006	41	≥20	40-59	Female	others	middle	normal	Married/Living with partner	rented or others	College or more	others	never	never	no	no	no	no	70.6344	96.7606																			39.3625	37.9553	54	5.13	2.5	9	801.714	22	-1.63753	Delayed
32637	2005-2006	5	<20	<40	Female	Mexican American	low			rented or others		others				no			42.5203																										559.409	14.83
32638	2005-2006	16	<20	<40	Female	Non-Hispanic White	high		Never married	owned or being bought	High school	inactive			no	no			45.386	130.65																			11.5397	13.3307	60	11.97	9.1	7	891.278	27.14	-4.46033	Delayed
32639	2005-2006	10	<20	<40	Male	Non-Hispanic White	middle			rented or others	Middle school or lower	others			no	no			34.1307																										524.692	23.24
32640	2005-2006	39	≥20	<40	Male	Non-Hispanic White		obesity	Married/Living with partner	owned or being bought	High school	moderate	never	never	no	no	no	no	51.4776	79.0818																			33.9009	40.6148	82	11.97	14.9	18	582.857	31.14	-5.09913	Delayed
32641	2005-2006	50	≥20	40-59	Male	Mexican American	middle	overweight	Married/Living with partner	owned or being bought	College or more	others	former	heavy	no	yes	no	no	49.352	119.663																			57.8341	49.9846	37	15.39	13.4	23	937.467	26.52	7.83407	Accelerated
32642	2005-2006	9	<20	<40	Male	Non-Hispanic White	middle			owned or being bought	Middle school or lower	others			no	no			58.8578																										1165.5	18.66
32643	2005-2006	13	<20	<40	Male	Non-Hispanic White	high			owned or being bought	Middle school or lower	others			no	no			39.3669	145.415																			11.3563	5.69503	277	5.13	12.5	12	1029.23	17.81	-1.64367	Delayed
32644	2005-2006	84	≥20	≥60	Male	Non-Hispanic White	low	obesity	Married/Living with partner	owned or being bought	Middle school or lower	active	former		yes	no	no	no	36.3041	83.4908																			74.7093	76.9698	75	13.68	10.7	21	60	31.72	-9.29068	Delayed
32645	2005-2006	16	<20	<40	Male	Mexican American	low		Never married	owned or being bought	Middle school or lower	inactive			no	no			34.4236	116.259	2.9	11.3	231.8	4.6	52.1	37.1	34.9	4.1	17.7	3.61362	1.06471	2.4248	5.44587	1.52606	3.95316	3.55249	1.41099	2.87356	11.7031	14.3277	216	11.97	18.3	15	441.692	25.08	-4.29686	Delayed
32646	2005-2006	11	<20	<40	Male	Non-Hispanic Black	high			rented or others	Middle school or lower	others			no	no			35.0423																										426.471	17.99
32647	2005-2006	8	<20	<40	Female	Mexican American	low			owned or being bought	Middle school or lower	others			no	no			42.5955																										508.548	20.29
32648	2005-2006	19	<20	<40	Female	Mexican American	low		Married/Living with partner	owned or being bought	High school	inactive			no				46.4366	134.757																			26.1091	19.4402	88	3.42	4.1	28	677.625	37	7.1091	Accelerated
32649	2005-2006	26	≥20	<40	Female	Non-Hispanic White	high	overweight	Married/Living with partner	owned or being bought	College or more	inactive	never	mild	no		no	no	41.9649	128.291																			28.3893	26.5507	41	8.55	12.7	17	651	26.27	2.3893	Accelerated
32650	2005-2006	31	≥20	<40	Male	Non-Hispanic Black	high	overweight	WidowedDivorcedSeparated	owned or being bought	College or more	inactive	never	moderate	no	no	no	no	53.617	96.7055	11	13.2	301.7	8.2	61.5	78.4	92.2	6.3	17.7	4.36182	2.3979	2.58022	5.70943	2.10413	4.11904	4.52396	1.84055	2.87356	22.0614	31.5043	46	15.39	21.3	21	974.783	27.63	-8.93859	Delayed	1
32651	2005-2006	39	≥20	<40	Female	Mexican American	low	overweight	Married/Living with partner	owned or being bought	High school	others	never	former	no	no	no	no	46.1263	117.095																			40.3014	37.3443	101	5.13	5.6	29	645.188	28.83	1.30136	Accelerated
32652	2005-2006	12	<20	<40	Female	Non-Hispanic White	middle			owned or being bought	Middle school or lower	inactive			no	no			53.0888	141.549	3.7	10	296.3	6.1	60.3	47.5	45.4	4.4	17.7	3.86073	1.30833	2.30259	5.69137	1.80829	4.09933	3.81551	1.4816	2.87356	6.15828	8.23075	154	8.55	19	8	415		-5.84172	Delayed
32653	2005-2006	20	≥20	<40	Male	Mexican American	low	overweight	Married/Living with partner	rented or others	High school	inactive	now	heavy	no	no	yes	no	56.9998	130.884																			17.0005	21.0487	113	15.39	24	74	882	28.73	-2.99948	Delayed
32654	2005-2006	23	≥20	<40	Female	others	high	normal	Married/Living with partner	rented or others	College or more	moderate	now	heavy	no	no	no	no	37.1974																											24.6
32655	2005-2006	31	≥20	<40	Female	Mexican American	high	normal	Married/Living with partner	owned or being bought	College or more	active	never	heavy	no	no	no	no		117.584																			23.3529	29.3254	34	10.26	8.6	14	753.652	24.86	-7.64706	Delayed
32656	2005-2006	20	≥20	<40	Female	others	middle	normal	Married/Living with partner	owned or being bought	College or more	moderate	never	mild	no	no	no	no	36.5252	112.141																			12.81	19.9452	56	8.55	14.3	9	675.8	22.49	-7.19003	Delayed
32657	2005-2006	16	<20	<40	Male	Non-Hispanic White	high		WidowedDivorcedSeparated	owned or being bought	High school	others			no	no			41.1058	134.614																			5.37046	17.3056	98	13.68	27.6	14	520.533	19.41	-10.6295	Delayed
32658	2005-2006	0	<20	<40	Male	Mexican American	low			owned or being bought
32659	2005-2006	4	<20	<40	Female	Non-Hispanic White	low			rented or others		others				no			50.6199																										425	13.65
32660	2005-2006	11	<20	<40	Female	Mexican American	low			rented or others	Middle school or lower	others			no	no			58.5962																										799.312	26.88
32661	2005-2006	8	<20	<40	Male	Non-Hispanic Black	middle			rented or others	Middle school or lower	others			no	no			33.777																										421	27.63
32662	2005-2006	14	<20	<40	Male	Non-Hispanic Black	low		Never married	owned or being bought	Middle school or lower	inactive			no	no			31.659	108.972	4.7	6	143.3	3	31.4	24.2	40.5	3.5	17.7	3.18635	1.54756	1.79176	4.96494	1.09861	3.44681	3.7013	1.25276	2.87356	23.7753	11.3199	268	10.26	17.7	18	535.909	25.49	9.77534	Accelerated
32663	2005-2006	40	≥20	40-59	Female	Non-Hispanic White	middle	obesity	Married/Living with partner	owned or being bought	High school	active	now	mild	yes	yes	no	no	33.0278	110.38																			46.4728		92	6.84	5.4	33	560.846	44.93	6.47275	Accelerated
32664	2005-2006	2	<20	<40	Male	others	high			owned or being bought		others				no			70.8484
32665	2005-2006	6	<20	<40	Male	Non-Hispanic Black	low			rented or others	Middle school or lower	others				no			57.967																										154.821	15.24
32666	2005-2006	85	≥20	≥60	Male	Non-Hispanic White	middle	overweight	Married/Living with partner	owned or being bought	High school	active	never	never	no	no	yes	yes	39.0278	43.5641																			104.505	81.1138	64	11.97	23.6	14	814.625	27.27	19.5051	Accelerated
32667	2005-2006	1	<20	<40	Male	Non-Hispanic Black	middle			owned or being bought						no																													155.806
32668	2005-2006	34	≥20	<40	Female	Non-Hispanic White	middle	normal	Married/Living with partner	owned or being bought	High school	inactive	now	heavy	no	no	no	no	53.7616	101.637																			31.6542	31.0655	96	10.26	14.1	18	1046.4	24.03	-2.34584	Delayed
32669	2005-2006	1	<20	<40	Female	others	low			rented or others						no																													180
32670	2005-2006	12	<20	<40	Female	Mexican American	low			owned or being bought	Middle school or lower	inactive			no	no			43.5004	134.373	1.8	4.3	99.8	1.8	19.1	16	18.5	1.8	17.6	2.77259	0.587787	1.45862	4.60317	0.587787	2.94969	2.91777	0.587787	2.8679	7.22905	14.2653	80	10.26	7.3	9	923.538	25.9	-4.77095	Delayed
32671	2005-2006	29	≥20	<40	Female	Non-Hispanic White	middle	normal	Married/Living with partner	owned or being bought	College or more	active	now	heavy	yes	no		no	38.1422	91.0432																			28.5909	27.1359	77	13.68	23.3	12	687.034	17.3	-0.409087	Delayed
32672	2005-2006	12	<20	<40	Male	Non-Hispanic Black	middle			rented or others	Middle school or lower	others				no			54.4201																											17.33
32673	2005-2006	17	<20	<40	Male	Non-Hispanic White	middle		Never married	owned or being bought	High school	active			no	no			75.5791	102.693	4.4	7.8	475.8	11.9	116.3	95	96	9.9	17.7	4.55388	1.4816	2.05412	6.165	2.47654	4.75617	4.56435	2.29253	2.87356	8.54768	22.4244	85	11.97	20.1	11	129.889	24.41	-8.45232	Delayed
32674	2005-2006	26	≥20	<40	Female	others	middle	normal	Never married	rented or others	College or more	inactive	never	moderate	no	no	no	no	47.1062	121.787	12.5	13.5	203.2	4	30	41.3	68.6	4.2	17.6	3.72086	2.52573	2.60269	5.31419	1.38629	3.4012	4.22829	1.43508	2.8679	14.4553	26.22	45	10.26	14.9	11	661.826	19.82	-11.5447	Delayed	1
32675	2005-2006	7	<20	<40	Female	Non-Hispanic White	high			owned or being bought	Middle school or lower	others				no			27.9899																										443.077	18.21
32676	2005-2006	14	<20	<40	Female	Non-Hispanic White	middle		Never married	owned or being bought	Middle school or lower	inactive			no	no			34.0355	132.498	6.5	4.2	106.8	1.8	22.4	19.4	35.2	1.8	17.7	2.96527	1.8718	1.43508	4.67096	0.587787	3.10906	3.56105	0.587787	2.87356	9.87208	10.7359	77	10.26	10	8	1633	28.55	-4.12792	Delayed
32677	2005-2006	53	≥20	40-59	Female	Mexican American	middle	obesity	WidowedDivorcedSeparated	owned or being bought	College or more	others	never	former	yes	yes	no	no	39.6676	88.9384	26.5	13.7	188.3	4.5	36.3	42.4	56.4	3.8	17.7	3.74715	3.27714	2.6174	5.23804	1.50408	3.59182	4.03247	1.335	2.87356	72.9075	63.5935	66	10.26	11.1	51	1147.07	31.92	19.9075	Accelerated	1
32678	2005-2006	5	<20	<40	Male	Non-Hispanic White				owned or being bought		others				no			69.3221																										987	15.31
32679	2005-2006	5	<20	<40	Female	Non-Hispanic Black	low			rented or others		others				no			32.8279																										199.784	14.19
32680	2005-2006	33	≥20	<40	Male	Non-Hispanic White	high	obesity	WidowedDivorcedSeparated	rented or others	College or more	inactive	former	mild	no	no	no	no	41.5952	91.7757																			32.1515	33.7205	67	8.55	12.2	29	563.619	33.18	-0.848472	Delayed
32681	2005-2006	67	≥20	≥60	Female	Non-Hispanic White	low	overweight	WidowedDivorcedSeparated	rented or others	College or more	inactive	never	mild	yes	no	no	no	77.6266	80.6082																			57.442	63.3062	75	11.97	15.8	10	507.769	25.38	-9.55805	Delayed
32682	2005-2006	1	<20	<40	Male	Mexican American	low			rented or others						no																													409.279
32683	2005-2006	13	<20	<40	Male	Non-Hispanic Black	middle			owned or being bought	Middle school or lower	inactive			no	no			36.4405	158.932	2.6	5.6	240.6	4.5	63.5	86.1	78.1	16.1	17.7	4.45551	0.955511	1.72277	5.48314	1.50408	4.15104	4.35799	2.77882	2.87356	8.49117	11.5282	255	11.97	22.7	36	291.6	28.1	-4.50883	Delayed
32684	2005-2006	67	≥20	≥60	Female	Non-Hispanic Black	middle	obesity	WidowedDivorcedSeparated	owned or being bought	High school	others	now	former	yes	no	yes	no	36.9382	70.5948																			64.0411	70.5072	59	11.97	15.9	33	737.5	33.24	-2.95895	Delayed
32685	2005-2006	11	<20	<40	Male	Non-Hispanic Black	middle			owned or being bought	Middle school or lower	others			no	no			48.0268																										1385.73	29.9
32686	2005-2006	15	<20	<40	Female	others	middle		Never married	owned or being bought	Middle school or lower	others			no	no			46.1936	116.15																			19.8056	18.6801	48	6.84	5.7	8	580.389	28.87	4.80559	Accelerated
32687	2005-2006	74	≥20	≥60	Female	Non-Hispanic White	low	overweight	WidowedDivorcedSeparated	rented or others	Middle school or lower	others	never	never	no	yes	no	no	46.1965	86.9289																			62.4686	72.9872	67	11.97	11.1	12	244.083	29.01	-11.5314	Delayed
32688	2005-2006	63	≥20	≥60	Female	Non-Hispanic Black	middle	obesity	Never married	owned or being bought	High school	inactive	now		yes	no	no	no	31.6263	82.6547	26.7	13.4	287.3	5.3	58.2	45.4	43.2	4.6	17.7	3.81551	3.28466	2.59525	5.66053	1.66771	4.06389	3.76584	1.52606	2.87356	59.4981	67.8619	91	8.55	15.4	18	253.091	30.54	-3.50187	Delayed
32689	2005-2006	31	≥20	<40	Female	Non-Hispanic White	low	normal	Never married	rented or others	High school	others	now	heavy	no	no	no	no	41.1781	117.584	27	8.1	210	7.9	92.9	41.7	54.8	8	17.7	3.7305	3.29584	2.09186	5.34711	2.06686	4.53152	4.00369	2.07944	2.87356	27.2042	29.9356	61	6.84	19.3	25	543.833	23.72	-3.79585	Delayed	1
32690	2005-2006	56	≥20	40-59	Female	Non-Hispanic White	high	overweight	WidowedDivorcedSeparated	owned or being bought	College or more	active	never	moderate	yes	no	no	no	67.9811	87.0838																			45.5291	51.3936	54	10.26	20.4	9	753.882	26.82	-10.4709	Delayed
32691	2005-2006	43	≥20	40-59	Male	Non-Hispanic Black	middle	normal	WidowedDivorcedSeparated	rented or others	High school	others	now	heavy	no	no	no	no	59.1638	88.8878																			38.252	41.9862	64	11.97	12.5	32	317.769	23.89	-4.74802	Delayed
32692	2005-2006	11	<20	<40	Male	Non-Hispanic White	high			owned or being bought	Middle school or lower	others			no	no			30.3131																										287	22.44
32693	2005-2006	21	≥20	<40	Female	Mexican American	low	normal	Never married	rented or others	College or more	others	former	heavy	no	no	no	no	39.5573	132.877	2.6	8.4	175.3	4.3	36.6	27.9	27.4	3.6	17.7	3.32863	0.955511	2.12823	5.1665	1.45862	3.60005	3.31054	1.28093	2.87356	10.7438	23.0089	68	17.1	15.4	8	220.133	24.55	-10.2562	Delayed	1
32694	2005-2006	85	≥20	≥60	Female	Non-Hispanic White	high		WidowedDivorcedSeparated	owned or being bought	High school	others	never		yes	yes	yes	no
32695	2005-2006	11	<20	<40	Female	Mexican American	middle			owned or being bought	Middle school or lower	others			no	no			55.8373																										147.333	19.3
32696	2005-2006	69	≥20	≥60	Male	Non-Hispanic Black	middle		Married/Living with partner	owned or being bought	College or more	others	now	mild	yes	yes	no	no	55.3644	56.352																			92.9864	75.9092	77	15.39	11.3	22	1561.36		23.9864	Accelerated
32697	2005-2006	67	≥20	≥60	Male	Non-Hispanic White	high	obesity	Married/Living with partner	owned or being bought	High school	inactive	former	former	no	no	yes	no	49.8717	81.253	38.3	8.3	122.8	2.6	27.1	24.5	49	2.6	17.7	3.19867	3.64545	2.11626	4.81056	0.955511	3.29953	3.89182	0.955511	2.87356	67.9646	66.0953	82	15.39	14.9	22	1431.53	33.99	0.964643	Accelerated	1
32698	2005-2006	14	<20	<40	Male	Non-Hispanic White	low		Never married	rented or others	Middle school or lower	active			no	no			29.1379	136.518																			15.2025	11.2157	232	15.39	18.8	10	1122.2	16.13	1.20252	Accelerated
32699	2005-2006	5	<20	<40	Male	Non-Hispanic Black	low			rented or others		others				no			39.7728																										370.875	15.53
32700	2005-2006	15	<20	<40	Male	Non-Hispanic White	middle		Never married	rented or others	Middle school or lower	moderate			no	no			52.7119	135.563																			9.46714	11.5929	183	5.13	11.8	11	447.211	19.33	-5.53286	Delayed
32701	2005-2006	1	<20	<40	Male	Non-Hispanic White	middle			rented or others						no																													139.606
32702	2005-2006	0	<20	<40	Female	Mexican American	low			rented or others
32703	2005-2006	71	≥20	≥60	Male	Non-Hispanic White	high	overweight	Married/Living with partner	owned or being bought	College or more	inactive	former	former	yes	no	yes	yes	70.0895	87.0685																			57.2524	72.8367	66	22.23	22.7	19	252.353	28.51	-13.7476	Delayed
32704	2005-2006	33	≥20	<40	Female	Non-Hispanic White	middle	overweight	Married/Living with partner	owned or being bought	High school	inactive	former	heavy	no		no	no	30.342	129.926																			33.7521	27.3681	52	6.84	10.7	11	2018.77	26.2	0.752127	Accelerated
32705	2005-2006	1	<20	<40	Female	Non-Hispanic White	high			owned or being bought						no																													126.146
32706	2005-2006	43	≥20	40-59	Male	Mexican American	low	overweight	Married/Living with partner	rented or others	High school	inactive	now	heavy	no	no	no	no	48.6825	96.1739																			38.9211	38.102	78	11.97	14	17	516.6	29.29	-4.07889	Delayed
32707	2005-2006	2	<20	<40	Female	Non-Hispanic Black	low			rented or others		others				no			51.6017																											18.23
32708	2005-2006	53	≥20	40-59	Female	Non-Hispanic Black	high	obesity	Married/Living with partner	owned or being bought	High school	inactive	never	never	yes	no	no	no	39.9635	88.6697																			44.2162	56.3404	49	17.1	18.1	22	364.706	35.93	-8.78375	Delayed
32709	2005-2006	47	≥20	40-59	Female	Non-Hispanic White	low	obesity	Married/Living with partner	owned or being bought	College or more	active	never	mild	yes	no		yes	54.3362	105.084																			48.6022	51.2265	88	8.55	8.1	19	946.588	44.32	1.60219	Accelerated
32710	2005-2006	82	≥20	≥60	Female	others	low	overweight	WidowedDivorcedSeparated	owned or being bought	High school	others	never	moderate	yes	yes	no	no	57.2847																										942.929	26.29
32711	2005-2006	60	≥20	≥60	Female	Mexican American	low	obesity	WidowedDivorcedSeparated	owned or being bought	Middle school or lower	inactive	never	former	no	no	no	no	66.2304	95.9124																			50.889	53.2621	79	13.68	19	10	378	34.71	-9.11103	Delayed
32712	2005-2006	27	≥20	<40	Female	Non-Hispanic Black	low	normal	Never married	rented or others	High school	active	never	former	no		no	no	30.0201	146.856																			26.1836	23.9156	122	8.55	18.1	5	275.556	24.34	-0.816383	Delayed
32713	2005-2006	45	≥20	40-59	Female	others	high	overweight	WidowedDivorcedSeparated	owned or being bought	College or more	others	never	never	no	no	no	no	57.4045	106.57	40.4	14.1	188.7	3.8	37.3	32.5	65.1	3.7	17.7	3.48124	3.69883	2.64617	5.24016	1.335	3.61899	4.17592	1.30833	2.87356	54.3318	40.5372	44	8.55	12.4	24	2029.42	25.29	9.33179	Accelerated	1
32714	2005-2006	26	≥20	<40	Female	Non-Hispanic White	middle	normal	Married/Living with partner	rented or others	College or more	inactive	former	mild	no	no	no	no	57.6403	107.513																			15.145	21.9083	61	17.1	9.3	12	397.034	19.34	-10.855	Delayed
32715	2005-2006	7	<20	<40	Male	Mexican American	low			owned or being bought	Middle school or lower	others				no			65.3858																										256.897	15.84
32716	2005-2006	66	≥20	≥60	Female	Mexican American	middle	obesity	WidowedDivorcedSeparated	owned or being bought	High school	inactive	never	former	no	yes	no	no	55.7627	91.954	19	20.7	378.7	6.6	107.6	56.5	51.1	7.4	17.7	4.03424	2.94444	3.03013	5.93674	1.88707	4.67842	3.93378	2.00148	2.87356	65.4478	62.8782	85	10.26	19.7	13	691.429	51.42	-0.552216	Delayed	1
32717	2005-2006	42	≥20	40-59	Female	Mexican American	low	overweight	Married/Living with partner	owned or being bought	High school	moderate	never	mild	no	no	no	no	40.4212	114.653	14.8	9.5	148.2	2.9	31.6	28.5	28.1	3.2	17.7	3.3499	2.69463	2.25129	4.99856	1.06471	3.45316	3.33577	1.16315	2.87356	33.1106	37.8713	72	8.55	14.3	17	789.6	27.02	-8.88942	Delayed	1
32718	2005-2006	15	<20	<40	Female	Mexican American	middle		Never married	rented or others	High school	inactive			no				31.7603	138.597	1.8	9.1	166.4	2.7	31.5	24.4	34	1.8	17.7	3.19458	0.587787	2.20827	5.11439	0.993252	3.44999	3.52636	0.587787	2.87356	14.2252	16.6885	84	6.84	10.9	15	380.286	29.67	-0.774766	Delayed
32719	2005-2006	15	<20	<40	Male	Non-Hispanic White	middle		Never married	owned or being bought	High school	inactive			no	no			35.4365	104.146	4.1	30.4	1040.5	29.6	275.8	261.5	295.2	26.9	17.7	5.56643	1.41099	3.41444	6.94746	3.38777	5.61968	5.68765	3.29213	2.87356	11.5317	20.6088	130	13.68	13.8	9	366.24	22.19	-3.46826	Delayed
32720	2005-2006	13	<20	<40	Female	Mexican American	low			rented or others	Middle school or lower	inactive			no	no			52.8804																											15.66
32721	2005-2006	15	<20	<40	Female	Mexican American			Never married	owned or being bought	Middle school or lower	others			no	yes																														36.11
32722	2005-2006	28	≥20	<40	Male	Mexican American	middle	overweight	Never married	rented or others	Middle school or lower	others	never	heavy	no	no	no	no	53.2195	117.772	5.4	7.8	169.6	3.9	37.1	28.9	36.7	2.9	17.6	3.36384	1.6864	2.05412	5.13344	1.36098	3.61362	3.60278	1.06471	2.8679	34.352	31.0027	99	11.97	12.7	33	597	29.49	6.35201	Accelerated	1
32723	2005-2006	10	<20	<40	Male	Non-Hispanic Black	middle			rented or others	Middle school or lower	others				no
32724	2005-2006	23	≥20	<40	Male	Non-Hispanic White	high	overweight	Never married	owned or being bought	College or more	moderate	former	heavy	no	no	no	no	49.1861	80.2238																			19.2693	28.5177	90	17.1	28.8	131	306.621	26.08	-3.73072	Delayed
32725	2005-2006	11	<20	<40	Female	Non-Hispanic Black	low			rented or others	Middle school or lower	others			no	no			38.6367																											20.22
32726	2005-2006	18	<20	<40	Male	Non-Hispanic Black	middle		Never married	owned or being bought	High school	inactive			no	no			54.9391	132.524																			9.75511	20.5476	102	32.49	19.5	25	901.389	19.56	-8.24489	Delayed
32727	2005-2006	65	≥20	≥60	Male	Non-Hispanic Black	middle		WidowedDivorcedSeparated	owned or being bought	High school	inactive	never	mild	no	no	no	no	60.6702	95.2597																			69.1875	61.6376	106	13.68	13.6	228	708.923		4.18752	Accelerated
32728	2005-2006	0	<20	<40	Female	Mexican American	low			owned or being bought
32729	2005-2006	85	≥20	≥60	Female	Non-Hispanic White	middle	overweight	WidowedDivorcedSeparated	rented or others	High school	inactive	never		yes	no		yes	52.0063	39.1151																			85.2739	89.317	62	11.97	12.5	14	1386.5	25.21	0.273926	Accelerated
32730	2005-2006	11	<20	<40	Female	Non-Hispanic White	high			owned or being bought	Middle school or lower	others			no	no			46.042																										402.316	14.94
32731	2005-2006	31	≥20	<40	Male	Non-Hispanic Black	high	overweight	Never married	owned or being bought	College or more	active	never	mild	no	no	no	no	58.7274	80.0713																			24.4478	32.2553	52	29.07	19.9	25	309.773	25.76	-6.55225	Delayed
32732	2005-2006	61	≥20	≥60	Female	Non-Hispanic White	high	overweight	WidowedDivorcedSeparated	rented or others	College or more	inactive	former	heavy	no	no	no	no	68.1217	72.7149	17.4	13.2	246.6	7	59.9	67.2	91.6	6.3	17.6	4.20767	2.85647	2.58022	5.50777	1.94591	4.09268	4.51743	1.84055	2.8679	57.6621	58.9172	91	11.97	20.6	44	630.667	29.92	-3.33789	Delayed	1
32733	2005-2006	40	≥20	40-59	Female	Non-Hispanic White	high	normal	Married/Living with partner	owned or being bought	College or more	inactive	former	moderate	no	no	no	no	59.1567	110.38																			26.742	35.0435	153	6.84	6.6	225	651.667	24.88	-13.258	Delayed
32734	2005-2006	22	≥20	<40	Male	Mexican American	low	normal	Never married	owned or being bought	High school	inactive	now	heavy	no	no	no	no	44.1029	129.058																			10.6669	20.395	92	11.97	27.9	15	430	18.87	-11.3331	Delayed
32735	2005-2006	16	<20	<40	Female	Non-Hispanic White	high		Never married	owned or being bought	Middle school or lower	inactive			no	no			32.3707	130.65																			5.2848	16.5365	38	13.68	21.9	16	876.765	15.53	-10.7152	Delayed
32736	2005-2006	2	<20	<40	Female	Mexican American	middle			rented or others		others				no			72.3044																										1034.33	17.19
32737	2005-2006	12	<20	<40	Female	others	low			rented or others	Middle school or lower	inactive			no	no			39.8384	150.578																			12.4389	12.4104	102	6.84	5.2	12	533.4	29.73	0.438865	Accelerated
32738	2005-2006	20	≥20	<40	Male	Non-Hispanic White	middle	obesity	Never married	rented or others	High school	others	now	heavy	no	no	no	no	64.8486	113.038	11.5	15.9	251.6	5	45.5	55.2	69.4	4.9	17.7	4.01096	2.44235	2.76632	5.52784	1.60944	3.81771	4.23989	1.58924	2.87356	14.7599	25.8278	40	17.1	23.6	19	329.595	32.96	-5.24006	Delayed	1
32739	2005-2006	19	<20	<40	Female	Mexican American	middle		Never married	owned or being bought	High school	others			no	no			64.2439	143.353																			20.6541	25.6573	53	6.84	6.6	10	883.2	26.27	1.65413	Accelerated
32740	2005-2006	1	<20	<40	Female	Mexican American	low			rented or others						no																													373.108
32741	2005-2006	12	<20	<40	Female	others	middle			rented or others	Middle school or lower	inactive			no	no			40.5064	141.549																			8.20242	9.37023	266	10.26	13.4	18	526.452	32.81	-3.79758	Delayed
32742	2005-2006	55	≥20	40-59	Male	Non-Hispanic White	middle	normal	Married/Living with partner	owned or being bought	High school	inactive	now	heavy	no	no	no	no	71.0264	102.355																			73.2888	54.6956	64	8.55	5	12	1982.12	17.97	18.2888	Accelerated
32743	2005-2006	75	≥20	≥60	Male	others	middle	normal	Married/Living with partner	rented or others	Middle school or lower	moderate	never		no	yes		no		88.9396																			61.7354	65.3068	53	8.55	24.9	38	302.609	20.6	-13.2646	Delayed
32744	2005-2006	18	<20	<40	Female	Mexican American	low		Married/Living with partner	owned or being bought	High school	others			no	no			64.1263	144.363	1.8	7.5	174.9	3.7	32.4	37	41.2	3.7	17.7	3.61092	0.587787	2.0149	5.16421	1.30833	3.47816	3.71844	1.30833	2.87356	13.6215	17.7343	76	6.84	10	15	600.231	30.68	-4.37853	Delayed
32745	2005-2006	43	≥20	40-59	Female	others	middle	normal	WidowedDivorcedSeparated	rented or others	High school	inactive	now	former	no	no	no	no	47.3307	108.078	40.4	14.1	188.7	3.8	37.3	32.5	65.1	3.7	17.7	3.48124	3.69883	2.64617	5.24016	1.335	3.61899	4.17592	1.30833	2.87356	42.8192	33.7679	67	13.68	15.8	10	763.455	24.21	-0.180808	Delayed	1
32746	2005-2006	19	<20	<40	Male	Mexican American	middle		Never married	owned or being bought	High school	inactive			no	no			44.5043	131.807	2.9	11.3	231.8	4.6	52.1	37.1	34.9	4.1	17.7	3.61362	1.06471	2.4248	5.44587	1.52606	3.95316	3.55249	1.41099	2.87356	18.8303	20.1903	147	8.55	14.1	10	558.303	25.73	-0.169698	Delayed
32747	2005-2006	14	<20	<40	Female	Non-Hispanic Black	middle		Never married	rented or others	Middle school or lower	inactive			no	no			46.2229	152.741																			1.85086	12.9696	55	13.68	19.3	16	266.821	23.38	-12.1491	Delayed
32748	2005-2006	10	<20	<40	Male	Non-Hispanic White	middle			owned or being bought	Middle school or lower	others			no	no			45.3363																										225.778	16.96
32749	2005-2006	58	≥20	40-59	Female	Non-Hispanic White	middle	obesity	Married/Living with partner	owned or being bought	College or more	moderate	now	mild	no	no	no	no	39.8446	74.2636	47.9	9.1	112.8	2.8	22.6	18.7	30	2.5	17.7	2.92852	3.86912	2.20827	4.72562	1.02962	3.11795	3.4012	0.916291	2.87356	53.3386	53.2955	98	13.68	16.8	38	406.731	33.01	-4.66138	Delayed	1
32750	2005-2006	12	<20	<40	Male	Mexican American	middle			owned or being bought	Middle school or lower	inactive			no	no			57.2823	156.275																			7.36192	8.79574	304	13.68	21	15	485.714	23.19	-4.63808	Delayed
32751	2005-2006	24	≥20	<40	Female	Non-Hispanic Black	middle	normal	Never married	owned or being bought	High school	inactive	never		no		no	no	46.8263	159.55	8.5	19.7	983.1	29.2	332.1	201.2	92.8	23.7	17.7	5.3043	2.14007	2.98062	6.89071	3.37417	5.80544	4.53045	3.16548	2.87356	31.1098		67	5.13	3.6	6	2025	24.11	7.10977	Accelerated
32752	2005-2006	3	<20	<40	Male	Non-Hispanic White	low			owned or being bought		others				no			34.9469																										280	16.87
32753	2005-2006	9	<20	<40	Male	Mexican American	low			owned or being bought	Middle school or lower	others			no	no			25.1102																										564.571	22.7
32754	2005-2006	5	<20	<40	Male	Non-Hispanic Black	middle			rented or others		others				no			43.0822																										746.7	15.4
32755	2005-2006	31	≥20	<40	Male	Non-Hispanic Black	middle	normal	Never married	owned or being bought	High school	active	now	heavy	no	no	no	no	38.4434	107.596	10	10.8	453.2	10.2	253.9	116.9	74.4	19.1	17.7	4.76132	2.30259	2.37955	6.11633	2.32239	5.53694	4.30946	2.94969	2.87356	31.3949	32.6451	78	18.81	32.4	14	702.973	18.27	0.39494	Accelerated	1
32756	2005-2006	69	≥20	≥60	Male	Non-Hispanic White	middle	obesity	Married/Living with partner	rented or others	High school	active	former	mild	no	no	no	yes	32.3808	88.3004																			73.9604	71.0893	57	11.97	15.2	45	1600	40.18	4.96044	Accelerated
32757	2005-2006	28	≥20	<40	Female	Non-Hispanic White	middle		Never married	rented or others	College or more	inactive	now		no	no	no	no
32758	2005-2006	13	<20	<40	Male	Non-Hispanic Black	middle			owned or being bought	Middle school or lower	others			no	no			27.4493	158.932																			8.99993	4.39658	434	13.68	23.1	13	296	17.84	-4.00007	Delayed
32759	2005-2006	38	≥20	<40	Female	others	middle	normal	Married/Living with partner	owned or being bought	College or more	active	never	moderate	no	no	no	no	77.6395	117.92	5.5	13.7	304.7	7.1	71	46.7	51.5	5.3	17.7	3.84374	1.70475	2.6174	5.71933	1.96009	4.26268	3.94158	1.66771	2.87356	27.1397	36.3803	48	8.55	23.6	7	567.333	24.52	-10.8603	Delayed	1
32760	2005-2006	18	<20	<40	Female	others	low		Never married	rented or others	High school	moderate			no	no			50.4657	113.728																			18.2896	19.3374	68	6.84	11.1	10	629.789	22.26	0.289639	Accelerated
32761	2005-2006	85	≥20	≥60	Male	Non-Hispanic White	high	overweight	WidowedDivorcedSeparated	owned or being bought	College or more	others	former	former	yes	no		yes	44.4234	43.5641																			90.0299	81.9066	78	15.39	15.9	67	972	25.7	5.02989	Accelerated
32762	2005-2006	6	<20	<40	Female	Non-Hispanic Black	low			owned or being bought	Middle school or lower	others				no			39.4323																										183.444	26.71
32763	2005-2006	14	<20	<40	Female	Mexican American	low		Never married	owned or being bought	Middle school or lower	inactive			no	no			49.0605	139.574																			5.50612	10.9086	90	10.26	14.3	12	814.5	19.36	-8.49388	Delayed
32764	2005-2006	3	<20	<40	Male	Non-Hispanic Black	low			rented or others		others				no																													263.925	23.32
32765	2005-2006	14	<20	<40	Female	Non-Hispanic Black	low		Never married	rented or others	Middle school or lower	others			no	no			34.8983																											35.68
32766	2005-2006	4	<20	<40	Male	Mexican American	low			owned or being bought		others				no			53.1724																										181.133	15.84
32767	2005-2006	36	≥20	<40	Male	Non-Hispanic White	middle	normal	Married/Living with partner	owned or being bought	High school	inactive	now	heavy	no	no	no	no	42.1115	101.021	214.5	14.9	325.2	5.1	64.2	45.7	64.5	4.6	17.7	3.8221	5.36831	2.70136	5.78444	1.62924	4.162	4.16667	1.52606	2.87356	28.1595	38.4025	83	13.68	34.4	35	311.176	24.38	-7.84051	Delayed	1
32768	2005-2006	28	≥20	<40	Female	Non-Hispanic White	middle	overweight	Never married	rented or others	High school	inactive	never	never	no	no	no	no	69.2757	106.013																			18.0404	23.8634	51	8.55	14.7	14	573.913	26.24	-9.95957	Delayed
32769	2005-2006	7	<20	<40	Female	Mexican American	low			owned or being bought	Middle school or lower	others				no			64.9516																										395.789	16.29
32770	2005-2006	58	≥20	40-59	Male	others	low		Married/Living with partner	owned or being bought	High school	others	never		yes	yes		no		106.005																			76.7679		80	15.39	14.1	38	483.235		18.7679	Accelerated
32771	2005-2006	47	≥20	40-59	Female	Non-Hispanic Black	high	obesity	Married/Living with partner	owned or being bought	College or more	inactive	never		no	no	no	no		81.2433																			43.4406	45.331	55	6.84	10.4	27	285.429	31.68	-3.55938	Delayed
32772	2005-2006	3	<20	<40	Female	Mexican American	high			owned or being bought		others				no			48.6874																										125.914	16.08
32773	2005-2006	18	<20	<40	Female	Mexican American	low		Married/Living with partner	rented or others	High school	others			no				33.6574	144.363																			13.0043	13.5643	74	11.97	13.6	5	769.458	20.22	-4.99574	Delayed
32774	2005-2006	2	<20	<40	Male	Non-Hispanic White	high			owned or being bought		others				no			59.7041																										257.6	17
32775	2005-2006	69	≥20	≥60	Male	Non-Hispanic Black	middle	obesity	WidowedDivorcedSeparated	owned or being bought	Middle school or lower	inactive	former	mild	no	yes	no	no	48.8103	92.6203																			68.603		88	13.68	39.6	22	152.88	38.68	-0.397045	Delayed
32776	2005-2006	14	<20	<40	Male	Non-Hispanic Black	low		Never married	rented or others	Middle school or lower	active			no	no			21.9688	178.138																			11.1944	12.0873	269	8.55	3.6	15	195.517	32.36	-2.80557	Delayed
32777	2005-2006	7	<20	<40	Male	Non-Hispanic Black	high			owned or being bought	Middle school or lower	others				no			53.9579																											13.94
32778	2005-2006	14	<20	<40	Female	Non-Hispanic White	high		Never married	owned or being bought	Middle school or lower	inactive			no	no			68.7101	132.498																			12.9118	13.6993	93	22.23	3.9	13	737.176	17.63	-1.08824	Delayed
32779	2005-2006	39	≥20	<40	Male	others	high	overweight	Married/Living with partner	owned or being bought	College or more	active	former	moderate	no	no	no	no	37.8809	109.015																			29.0868	32.9086	72	15.39	23.5	25	498.105	25.33	-9.91316	Delayed
32780	2005-2006	0	<20	<40	Male	Non-Hispanic White	low			owned or being bought
32781	2005-2006	26	≥20	<40	Female	Non-Hispanic Black	low	normal	Never married	rented or others	College or more	inactive	never	never	no	no	no	no	34.8906	140.393																			19.738	23.6456	48	10.26	15.8	6	662.276	21.06	-6.26199	Delayed
32782	2005-2006	0	<20	<40	Male	Mexican American	low			rented or others
32783	2005-2006	15	<20	<40	Female	Non-Hispanic White	low		Never married	owned or being bought	Middle school or lower	others			no	no			52.4484	138.597																			16.3128	18.52	117	6.84	8.1	16	1259.64	36.16	1.31276	Accelerated
32784	2005-2006	84	≥20	≥60	Female	Non-Hispanic White	middle		WidowedDivorcedSeparated	owned or being bought	Middle school or lower	others	former		yes	no		no
32785	2005-2006	11	<20	<40	Female	Non-Hispanic Black	low			rented or others	Middle school or lower	others			no	no			45.8102																										321.348	19.38
32786	2005-2006	15	<20	<40	Female	Mexican American	low		Never married	rented or others	Middle school or lower	others			no	no			78.6628	138.597																			14.7682	13.5942	92	6.84	3.6	12	537.6	27.72	-0.231814	Delayed
32787	2005-2006	16	<20	<40	Male	others	low		Never married	rented or others	High school	inactive			no	no			33.5478																											26.06
32788	2005-2006	8	<20	<40	Male	Non-Hispanic White	middle			owned or being bought	Middle school or lower	others			no	no			55.0509																										315	16.24
32789	2005-2006	27	≥20	<40	Female	others	middle	overweight	Married/Living with partner	rented or others	College or more	others	never	never	no		no	no	42.7932	120.934																			32.792	24.1258	137	15.39	19.9	11	695.75	26.41	5.79198	Accelerated
32790	2005-2006	8	<20	<40	Male	Non-Hispanic White				owned or being bought	Middle school or lower	others			no	no			74.5712																										529.091	15.36
32791	2005-2006	28	≥20	<40	Female	Non-Hispanic White	middle	overweight	Married/Living with partner	owned or being bought	College or more	inactive	never	heavy	no	yes	no	no	65.8542	106.013																			41.9476	48.8564	110	13.68	6.1	118	333.587	27.14	13.9476	Accelerated
32792	2005-2006	62	≥20	≥60	Female	Mexican American	middle		WidowedDivorcedSeparated	owned or being bought	Middle school or lower	others	never		yes	yes	no	no
32793	2005-2006	2	<20	<40	Male	Mexican American	low			owned or being bought		others				no			53.2096																										84.9383	16.79
32794	2005-2006	26	≥20	<40	Female	Non-Hispanic White	low	normal	Married/Living with partner	rented or others	High school	active	now	heavy	no		no	no	48.059	147.281																			26.4239	23.2117	108	10.26	3	8	1474.94	20.69	0.423879	Accelerated
32795	2005-2006	24	≥20	<40	Female	Non-Hispanic Black	low		Never married	rented or others	High school	active	never		no		no	no
32796	2005-2006	18	<20	<40	Female	others	high		Never married	owned or being bought	High school	active			no	no			28.3083	128.827																			18.995	21.8659	75	8.55	9.5	16	836.059	36.71	0.995044	Accelerated
32797	2005-2006	11	<20	<40	Female	Non-Hispanic White	high			owned or being bought	Middle school or lower	others			no	no			29.2593																										509.743	15.96
32798	2005-2006	1	<20	<40	Female	Mexican American	low			rented or others						no																													461.842
32799	2005-2006	31	≥20	<40	Male	Non-Hispanic White	high	overweight	Never married	owned or being bought	College or more	active	former	moderate	no	no	no	no	51.4541	115.316	11.9	5.5	110.7	1.8	23.8	30.4	186.3	1.8	17.7	3.41444	2.47654	1.70475	4.70682	0.587787	3.16969	5.22736	0.587787	2.87356	25.1935	32.8789	59	13.68	20.6	31	539.636	25.29	-5.8065	Delayed	1
32800	2005-2006	11	<20	<40	Male	Mexican American	high			owned or being bought	Middle school or lower	others			no	no			54.5144																										741.349	22.39
32801	2005-2006	14	<20	<40	Male	Non-Hispanic Black	middle		Never married	rented or others	Middle school or lower	inactive			no	no			40.5027	136.301																			12.6303	11.118	224	18.81	12.7	19	250	19.76	-1.36973	Delayed
32802	2005-2006	34	≥20	<40	Female	Non-Hispanic White	high	normal	Married/Living with partner	owned or being bought	College or more	inactive	now	heavy	yes	no	no	no	40.2718	77.215	45.2	12.9	206.6	4.3	27	60.5	77	5.2	17.7	4.10264	3.8111	2.55723	5.33078	1.45862	3.29584	4.34381	1.64866	2.87356	27.917	34.1744	72	15.39	34	24	1111.21	24.67	-6.08298	Delayed	1
32803	2005-2006	19	<20	<40	Female	Non-Hispanic White	low		Never married	owned or being bought	High school	active			no	no			28.6345	127.925																			10.0139	14.7552	59	15.39	28.7	12	1044	19.77	-8.98608	Delayed
32804	2005-2006	80	≥20	≥60	Male	Non-Hispanic White	low	overweight	Married/Living with partner	owned or being bought	High school	others	former	mild	yes	no		no	75.1676	49.0932	25.5	10	109.3	1.8	21.9	20.2	38.4	1.8	17.7	3.00568	3.23868	2.30259	4.6941	0.587787	3.08649	3.64806	0.587787	2.87356	80.6144	81.183	90	22.23	17.6	17	673.75	29.45	0.614444	Accelerated
32805	2005-2006	4	<20	<40	Female	Mexican American	low			owned or being bought		others				no			54.636																										391	11.74
32806	2005-2006	7	<20	<40	Male	Non-Hispanic Black	middle			owned or being bought	Middle school or lower	others				no			40																										1019.77	15.31
32807	2005-2006	10	<20	<40	Male	Mexican American	high			owned or being bought	Middle school or lower	others			no	no			41.1639																										932.583	14.68
32808	2005-2006	76	≥20	≥60	Female	others	low		WidowedDivorcedSeparated	rented or others	College or more	others	never	never	yes	yes		no	41.3495	45.9607																			86.1808	81.2458	74	11.97	10.4	20	1683		10.1808	Accelerated
32809	2005-2006	16	<20	<40	Male	Non-Hispanic White	high		Never married	owned or being bought	High school	moderate			no	no			57.0977	116.259																			8.8619	15.3241	105	10.26	12.9	17	492	21.36	-7.1381	Delayed
32810	2005-2006	13	<20	<40	Male	Non-Hispanic Black	high			owned or being bought	Middle school or lower	inactive			no	no			54.2038	158.932	4.9	15	356.4	6.6	67.9	65	115.7	7.2	30.7	4.17439	1.58924	2.70805	5.87605	1.88707	4.21804	4.751	1.97408	3.42426	10.2304	7.28668	274	11.97	11.1	15	500.727	18.21	-2.76962	Delayed
32811	2005-2006	2	<20	<40	Female	Mexican American	low			rented or others		others				no			64.9998																										628.148	15.99
32812	2005-2006	49	≥20	40-59	Female	Non-Hispanic Black	middle	normal	Married/Living with partner	owned or being bought	High school	others	now	heavy	yes	no	no	yes	58.8484	91.1965																			46.1974	50.9015	100	13.68	14	45	726.28	23.42	-2.80259	Delayed
32813	2005-2006	41	≥20	40-59	Female	Mexican American	low	obesity	WidowedDivorcedSeparated	rented or others	High school	active	now	former	yes	yes	no	no	34.8329	109.607																			46.8338	48.6011	63	6.84	9	23	739.5	49.4	5.83379	Accelerated
32814	2005-2006	6	<20	<40	Female	Non-Hispanic White	high			owned or being bought	Middle school or lower	others				no			43.6331																										1218.13	14.67
32815	2005-2006	19	<20	<40	Female	Non-Hispanic Black	high		Never married	owned or being bought	High school	inactive			no	no			20.6843																											40.92
32816	2005-2006	0	<20	<40	Male	Non-Hispanic Black	low			rented or others
32817	2005-2006	66	≥20	≥60	Female	Non-Hispanic White	high	normal	Married/Living with partner	owned or being bought	College or more	inactive	former	mild	yes	no	no	no	73.3882	91.954																			59.2083	62.0808	57	11.97	7.9	15	872.5	22.78	-6.79165	Delayed
32818	2005-2006	2	<20	<40	Male	Non-Hispanic Black	middle			owned or being bought		others				no			42.7498																											17.92
32819	2005-2006	26	≥20	<40	Male	Mexican American		normal	Never married		College or more	others	now		no	no	no	no	64.0975	125.482																			26.3444	23.3327	78	10.26	11.1	22	1580.19	19.56	0.344444	Accelerated
32820	2005-2006	11	<20	<40	Male	Non-Hispanic Black	low			rented or others	Middle school or lower	others			no	no			24.4374																										576.143	22.31
32821	2005-2006	60	≥20	≥60	Female	Non-Hispanic White	high	obesity	Married/Living with partner	owned or being bought	College or more	inactive	never	never	yes	yes	no	no	67.1015	73.2275	141.1	6.4	82.5	1.8	15.8	16.2	22.5	1.8	17.7	2.78501	4.94947	1.8563	4.4128	0.587787	2.76001	3.11352	0.587787	2.87356	60.2578	61.068	91	5.13	12.7	18	689.609	39.36	0.257805	Accelerated	1
32822	2005-2006	19	<20	<40	Male	Non-Hispanic Black	low		Never married	rented or others	High school	others			yes	no			53.9842	131.596	7.2	11.1	430.4	10.4	117	78.6	74.5	8.4	17.7	4.36437	1.97408	2.40695	6.06472	2.34181	4.76217	4.3108	2.12823	2.87356	17.8594	26.0369	70	11.97	13.3	8	321.6	41.18	-1.14059	Delayed
32823	2005-2006	9	<20	<40	Female	others	middle			owned or being bought	Middle school or lower	others			no	no			37.7493																										439.286	13.19
32824	2005-2006	10	<20	<40	Female	Mexican American	middle			owned or being bought	Middle school or lower	others			no	no																													1011.06	26.77
32825	2005-2006	37	≥20	<40	Male	Non-Hispanic Black	high	obesity	WidowedDivorcedSeparated	owned or being bought	College or more	moderate	former	heavy	no	no	no	yes	38.3918	103.156																			35.1352	43.38	70	8.55	16.1	52	362.424	34.22	-1.86485	Delayed
32826	2005-2006	18	<20	<40	Female	Non-Hispanic White	high		Never married	owned or being bought	High school	inactive			no	no			38.6071
32827	2005-2006	19	<20	<40	Female	Non-Hispanic White			Never married		High school	inactive			no	no			46.5806	97.6686																			14.7141	23.8073	57	11.97	16.1	6	597.6	26.41	-4.2859	Delayed
32828	2005-2006	0	<20	<40	Male	Non-Hispanic White	high			owned or being bought
32829	2005-2006	21	≥20	<40	Male	Non-Hispanic White	middle	normal	Never married	rented or others	College or more	inactive	now	moderate	yes	no	no	no	35.0724	112.247																			25.6065	27.2106	76	13.68	12.5	15	2666	22.35	4.60651	Accelerated
32830	2005-2006	16	<20	<40	Male	others	high		Never married	rented or others	High school	inactive			no	no			50.9974	116.259	1.8	19.7	516.6	13.2	137.6	81.1	112.6	10.9	17.7	4.39568	0.587787	2.98062	6.24727	2.58022	4.92435	4.72384	2.38876	2.87356	8.29286	12.6138	251	18.81	16.3	23	174.63	19.63	-7.70714	Delayed
32831	2005-2006	15	<20	<40	Male	Mexican American	low		Never married	owned or being bought	Middle school or lower	inactive			no	no			52.0568	135.563																			9.6585	14.1199	118	11.97	17.7	13	594.55	23.28	-5.3415	Delayed
32832	2005-2006	75	≥20	≥60	Female	Non-Hispanic White	middle	normal	Married/Living with partner	owned or being bought	High school	others	former	former	no	no	no	yes	24.9648	76.2032																			80.0267	74.2784	84	6.84	12	25	967.75	15.98	5.0267	Accelerated
32833	2005-2006	30	≥20	<40	Female	Non-Hispanic White	middle	obesity	Married/Living with partner	rented or others	College or more	inactive	former	heavy	no	no	no	yes	44.576	118.412																			25.5632	30.1308	79	11.97	16.8	11	182.095	31.68	-4.43684	Delayed
32834	2005-2006	0	<20	<40	Male	Mexican American	low			owned or being bought
32835	2005-2006	33	≥20	<40	Male	Mexican American	low	obesity	Married/Living with partner	rented or others	College or more	inactive	never	heavy	yes	yes	no	no	42.0217	113.708																			30.7468	43.2467	82	15.39	13.8	16	512.696	31.91	-2.25318	Delayed
32836	2005-2006	39	≥20	<40	Female	Non-Hispanic Black		overweight	Never married	owned or being bought	College or more	inactive	never	moderate	no	no	no	no	51.6891	113.122																			34.9044	37.041	86	11.97	19.5	29	638.75	28.53	-4.09562	Delayed
32837	2005-2006	33	≥20	<40	Male	Non-Hispanic Black	middle	obesity	Married/Living with partner	owned or being bought	College or more	active	never	mild	no	no	no	no	51.4779	131.449																			33.1983	34.689	64	8.55	6.4	13	469.385	34.28	0.198346	Accelerated
32838	2005-2006	22	≥20	<40	Male	Mexican American	middle	normal	Married/Living with partner	rented or others	High school	inactive	now	moderate	no	no	no	no	42.9683	99.1485																			17.568	27.2238	99	8.55	21.7	10	367.2	22.82	-4.43202	Delayed
32839	2005-2006	17	<20	<40	Male	Non-Hispanic Black	middle		Never married	owned or being bought	High school	moderate			no	no			47.2545	133.458	5.8	5	161.6	3.6	40.5	35.7	68.7	3.8	56.7	3.57515	1.75786	1.60944	5.08512	1.28093	3.7013	4.22975	1.335	4.03777	11.167	19.8578	133	13.68	11.6	37	431.52	23.05	-5.83298	Delayed
32840	2005-2006	13	<20	<40	Male	Non-Hispanic White	high			owned or being bought	Middle school or lower	inactive			no	no			34.56	155.181	3.4	3.2	75.1	1.8	15.9	14.1	25.4	1.8	17.7	2.64617	1.22378	1.16315	4.31882	0.587787	2.76632	3.23475	0.587787	2.87356	12.2999	6.47397	359	11.97	12.5	9	757.684	25.87	-0.700058	Delayed
32841	2005-2006	18	<20	<40	Female	Non-Hispanic Black	middle		Never married	owned or being bought	High school	inactive			no				66.0261	156.44																			19.6474	18.1288	71	6.84	15.4	9	826.222	22.38	1.6474	Accelerated
32842	2005-2006	53	≥20	40-59	Female	Non-Hispanic White	high	normal	Married/Living with partner	owned or being bought	College or more	active	former	mild	no	no	no	no	65.1513	76.9183																			46.1691	47.4774	49	8.55	16.1	14	1016	21.75	-6.83087	Delayed
32843	2005-2006	0	<20	<40	Male	Non-Hispanic White	middle			owned or being bought
32844	2005-2006	4	<20	<40	Male	Mexican American	high			owned or being bought		others				no			71.7083																										448.75	13.68
32845	2005-2006	18	<20	<40	Female	Non-Hispanic White	low		Never married	owned or being bought	High school	inactive			no	no			49.9092	113.728																			10.371	19.7687	96	13.68	8.2	13	280.676	27.42	-7.62901	Delayed
32846	2005-2006	0	<20	<40	Female	Non-Hispanic White	middle			owned or being bought
32847	2005-2006	11	<20	<40	Female	Non-Hispanic White	low			owned or being bought	Middle school or lower	others			no	no			42.8614																										574.385	16.76
32848	2005-2006	6	<20	<40	Female	Mexican American	low			rented or others	Middle school or lower	others				no			57.6099																										542.609	26.04
32849	2005-2006	28	≥20	<40	Female	Mexican American	middle	overweight	Married/Living with partner	owned or being bought	College or more	moderate	never		no	no	no	no	43.6572	91.685	2.6	8.4	175.3	4.3	36.6	27.9	27.4	3.6	17.7	3.32863	0.955511	2.12823	5.1665	1.45862	3.60005	3.31054	1.28093	2.87356	20.4948	22.8964	53	13.68	16.8	24	654.545	25.65	-7.50518	Delayed
32850	2005-2006	18	<20	<40	Female	Non-Hispanic Black	low		Never married	owned or being bought	High school	others			no	no			35.0591	148.509	1.8	13.4	584.6	11.4	176.6	78.6	61.4	9.7	17.7	4.36437	0.587787	2.59525	6.37093	2.43361	5.17389	4.11741	2.27213	2.87356	19.0623	20.3213	98	8.55	6.6	17	1293.11	30.92	1.06233	Accelerated
32851	2005-2006	5	<20	<40	Male	Non-Hispanic White	high			owned or being bought		others				no			52.8569																										573.167	18.54
32852	2005-2006	0	<20	<40	Female	others	low			rented or others
32853	2005-2006	0	<20	<40	Female	others	low			rented or others
32854	2005-2006	11	<20	<40	Female	Mexican American	high			owned or being bought	Middle school or lower	others			no	no			53.0385																										364.438	28.54
32855	2005-2006	85	≥20	≥60	Female	Non-Hispanic Black	low	overweight	WidowedDivorcedSeparated	rented or others	High school	inactive	never	former		yes	yes	no	61.262	70.8192																			79.1628		67	6.84	11.1	20	366.188	26.72	-5.83721	Delayed
32856	2005-2006	35	≥20	<40	Female	Non-Hispanic White	low		WidowedDivorcedSeparated	owned or being bought	High school	active	now		no	no	no	no
32857	2005-2006	42	≥20	40-59	Female	Non-Hispanic Black	middle	overweight	Never married	rented or others	High school	others	now	heavy	no	no	no	no	37.9799	74.8522	25.7	10.7	279.3	5.8	59.4	46.9	27	5.3	17.7	3.84802	3.24649	2.37024	5.63229	1.75786	4.08429	3.29584	1.66771	2.87356	38.0488	40.479	67	18.81	18.3	73	408.423	28.4	-3.95124	Delayed	1
32858	2005-2006	71	≥20	≥60	Female	Non-Hispanic White	low	overweight	WidowedDivorcedSeparated	owned or being bought	High school	inactive	now	former	yes	no	no	no	41.8272	67.7823																			65.2251	61.2694	89	11.97	14.5	11	519.852	29.41	-5.77494	Delayed
32859	2005-2006	65	≥20	≥60	Female	Non-Hispanic White	low	normal	Never married	owned or being bought	College or more	active	now	moderate	no	no	no	no	49.1757	92.6022																			48.9075	53.7477	48	6.84	11.5	6	644	16.92	-16.0925	Delayed
32860	2005-2006	1	<20	<40	Female	Non-Hispanic White	low			owned or being bought						no
32861	2005-2006	5	<20	<40	Male	Non-Hispanic Black	middle			rented or others		others				no			40.9662																										377	13.54
32862	2005-2006	0	<20	<40	Female	Non-Hispanic White	middle			owned or being bought
32863	2005-2006	2	<20	<40	Male	Non-Hispanic Black	low			rented or others		others				no			61.5325																										869.647	15.41
32864	2005-2006	5	<20	<40	Male	Non-Hispanic Black	middle			rented or others		others				no			38.7358																										260.69	14.2
32865	2005-2006	7	<20	<40	Female	others	middle			owned or being bought	Middle school or lower	others				no			49.3164																										387.265	18.55
32866	2005-2006	9	<20	<40	Female	Mexican American	low			owned or being bought	Middle school or lower	others			no	no																													1374.29	22.98
32867	2005-2006	19	<20	<40	Male	Mexican American			Never married	owned or being bought	High school	active			no	no			34.2948	101.26																			13.606	21.4832	79	23.94	17	19	361.625	24.38	-5.394	Delayed
32868	2005-2006	41	≥20	40-59	Female	others	low	obesity	Never married	owned or being bought	High school	inactive	now	heavy	yes	no	no	no	48.0781	109.607																			45.7685	43.8805	60	11.97	24.7	40	1086.46	42.65	4.76846	Accelerated
32869	2005-2006	9	<20	<40	Female	Mexican American	middle			owned or being bought	Middle school or lower	others				no			42.3344																										603.615	14.32
32870	2005-2006	25	≥20	<40	Female	Mexican American	middle	overweight	Married/Living with partner	rented or others	High school	inactive	former	moderate	no		no	no	35.7901	137.436																			33.5033	27.1311	75	3.42	6.1	10	1004.17	25.62	8.50333	Accelerated
32871	2005-2006	9	<20	<40	Female	Non-Hispanic Black	low			rented or others	Middle school or lower	others			no	no			36.1316																										488.077	32.32
32872	2005-2006	0	<20	<40	Male	others	low			rented or others
32873	2005-2006	19	<20	<40	Male	Mexican American			Never married	owned or being bought	High school	inactive			no	no			54.2826	125.458																			16.8327	22.4624	58	6.84	5.7	9	548.462	21.13	-2.16727	Delayed
32874	2005-2006	18	<20	<40	Female	Non-Hispanic White	middle		Never married	owned or being bought	Middle school or lower	inactive			no				46.5543	155.795																			28.6743	16.9151	196	3.42	15.6	5	810	25.37	10.6743	Accelerated
32875	2005-2006	81	≥20	≥60	Female	Non-Hispanic White	middle	overweight	WidowedDivorcedSeparated	owned or being bought	High school	others	never		yes	no	no	no	45.5581																											26.11
32876	2005-2006	10	<20	<40	Female	Non-Hispanic Black	high			owned or being bought	Middle school or lower	others			no	no			52.4962																										443.458	23.52
32877	2005-2006	54	≥20	40-59	Male	Non-Hispanic Black	middle		Married/Living with partner	rented or others	College or more	inactive	former		yes	yes	yes	yes		91.5441																			58.1399		43	10.26	2.5	84	1168		4.13993	Accelerated
32878	2005-2006	17	<20	<40	Male	Mexican American	high		Never married	owned or being bought	High school	active			no	no			51.7241	115.445																			8.31929	22.7528	80	10.26	18.3	22	675.75	28.37	-8.68071	Delayed
32879	2005-2006	12	<20	<40	Male	Non-Hispanic White				owned or being bought	Middle school or lower	moderate			no	no			21.1995	156.275																			5.33603	9.88665	161	6.84	14.7	10	359.615	25.54	-6.66397	Delayed
32880	2005-2006	62	≥20	≥60	Female	Non-Hispanic Black	middle	obesity	Married/Living with partner	owned or being bought	High school	others	former	never	yes	yes	no	no	48.9378	58.4578																			70.2839	75.8425	43	8.55	13.8	18	672.308	32.2	8.28391	Accelerated
32881	2005-2006	23	≥20	<40	Female	Mexican American	middle	obesity	Married/Living with partner	rented or others	High school	moderate	never	never	no		no	no	45.0552	150.418																			27.1552	21.3876	65	6.84	9.1	8	1034	34.05	4.15521	Accelerated
32882	2005-2006	17	<20	<40	Female	Mexican American	low		Never married	owned or being bought	Middle school or lower	inactive			no	no			47.9368	136.664	1.8	18.1	465	6.8	111.2	57.2	33.2	7.2	17.7	4.04655	0.587787	2.89591	6.14204	1.91692	4.71133	3.50255	1.97408	2.87356	10.0848	17.6754	73	5.13	5.6	14	647.81	34.52	-6.9152	Delayed
32883	2005-2006	18	<20	<40	Male	Mexican American	middle		Never married	rented or others	High school	active			no	no
32884	2005-2006	16	<20	<40	Female	Non-Hispanic Black	low		Never married	rented or others	High school	others			no	no			22.1903	132.958	1.8	7.7	194	4.5	53.4	34	51.8	4	17.7	3.52636	0.587787	2.04122	5.26786	1.50408	3.97781	3.94739	1.38629	2.87356	9.05343	16.6573	44	11.97	7.3	8	240.909	23.35	-6.94657	Delayed
32885	2005-2006	48	≥20	40-59	Female	Non-Hispanic White	high	overweight	Married/Living with partner	owned or being bought	College or more	inactive	former	heavy	no	no	no	no	55.7071	79.6679	19.4	24.3	520.2	7.6	90.6	74.4	145.7	7.1	27.7	4.30946	2.96527	3.19048	6.25421	2.02815	4.50645	4.98155	1.96009	3.32143	45.0428	47.9285	50	8.55	7	10	550.8	29.27	-2.9572	Delayed	1
32886	2005-2006	3	<20	<40	Male	Mexican American	low			rented or others		others				no			77.6886																										636.225	15.42
32887	2005-2006	18	<20	<40	Female	Mexican American	low		Never married	owned or being bought	High school	inactive			no	no			65.1628	135.707																			14.3538	16.8607	57	13.68	11.1	5	1342.22	24.72	-3.64618	Delayed
32888	2005-2006	18	<20	<40	Male	Non-Hispanic White	low		Never married		High school	moderate			no	no			28.7619	132.736																			9.08745	18.3679	76	15.39	17.7	15	378.13	21.36	-8.91255	Delayed
32889	2005-2006	27	≥20	<40	Female	Mexican American	high	obesity	Never married	owned or being bought	Middle school or lower	inactive	never	never	no	no	no	no	52.5709	120.934	4.1	12.2	234.1	4.2	41.7	33.1	21.5	3.4	17.7	3.49953	1.41099	2.50144	5.45575	1.43508	3.7305	3.06805	1.22378	2.87356	23.2147	25.7794	80	6.84	9.7	71	596.154	31.56	-3.78526	Delayed	1
32890	2005-2006	18	<20	<40	Male	Non-Hispanic White	middle		Never married	owned or being bought	High school	moderate			no	no			37.4848	101.974																			17.6195	21.7386	78	29.07	23.3	31	1621.5	26.65	-0.380528	Delayed
32891	2005-2006	59	≥20	40-59	Male	Non-Hispanic Black	high	obesity	Married/Living with partner	owned or being bought	High school	inactive	never	mild	yes	yes	no	no	58.4675	99.3605	18.6	5.8	100.7	1.8	20.4	24.9	47.3	1.8	17.7	3.21487	2.92316	1.75786	4.61215	0.587787	3.01553	3.85651	0.587787	2.87356	55.6813	61.0968	43	6.84	10.2	17	452.944	34.26	-3.31872	Delayed	1
32892	2005-2006	34	≥20	<40	Male	Non-Hispanic White	middle	overweight	Never married	rented or others	College or more	inactive	now	heavy	yes	no	no	no	52.3891	102.451	21.2	25	280.2	3.5	34.5	39.7	86.5	3	17.7	3.68135	3.054	3.21888	5.6355	1.25276	3.54096	4.46014	1.09861	2.87356	35.9378	40.157	75	11.97	9.7	57	854.286	29.36	1.93777	Accelerated	1
32893	2005-2006	16	<20	<40	Female	Non-Hispanic White	high		Never married	owned or being bought	Middle school or lower	inactive			no	no			46.085	146.406																			7.47245	13.4801	124	17.1	29.6	9	295.043	19.08	-8.52755	Delayed
32894	2005-2006	6	<20	<40	Female	Non-Hispanic White	middle			rented or others	Middle school or lower	others				no			43.4235																										1155.47	16.72
32895	2005-2006	9	<20	<40	Female	Non-Hispanic Black	middle			rented or others	Middle school or lower	others			no	no																														16.34
32896	2005-2006	2	<20	<40	Male	Non-Hispanic Black	middle			rented or others		others				no			62.0723																											18.9
32897	2005-2006	54	≥20	40-59	Female	Non-Hispanic White	middle	normal	WidowedDivorcedSeparated	owned or being bought	High school	others	now	moderate	no	no	no	no	35.6948	88.3159	47.9	9.1	112.8	2.8	22.6	18.7	30	2.5	17.7	2.92852	3.86912	2.20827	4.72562	1.02962	3.11795	3.4012	0.916291	2.87356	47.2754	45.1982	70	6.84	20.4	10	547.818	21.6	-6.72463	Delayed	1
32898	2005-2006	2	<20	<40	Male	Mexican American	middle			rented or others		others				no			46.4925
32899	2005-2006	19	<20	<40	Female	Non-Hispanic Black	low		Never married	rented or others	High school	moderate			no	no			32.9199	130.185																			12.3547	21.3328	86	8.55	25.6	26	349.526	51.7	-6.64535	Delayed
32900	2005-2006	30	≥20	<40	Male	Non-Hispanic White	low	obesity	Never married	rented or others	College or more	others	never	never	no	no	no	no	60.1612	129.047																			21.2482	27.3519	57	17.1	21.7	27	373.2	32.09	-8.75182	Delayed
32901	2005-2006	24	≥20	<40	Male	Non-Hispanic Black	middle	obesity	Married/Living with partner	owned or being bought	College or more	inactive	never	never	no	no	no	no	49.7807	127.055																			17.8622	28.4435	88	8.55	15.6	30	582.4	32.46	-6.13777	Delayed
32902	2005-2006	6	<20	<40	Female	Non-Hispanic Black	low			rented or others	Middle school or lower	others				no			39.5201																											18.49
32903	2005-2006	12	<20	<40	Male	Mexican American	low			owned or being bought	Middle school or lower	inactive			no	no			60.3699	168.825																			0.158093	8.60894	130	6.84	12.7	12	375.158	20.36	-11.8419	Delayed
32904	2005-2006	29	≥20	<40	Female	Non-Hispanic Black	middle	obesity	Married/Living with partner	owned or being bought	College or more	inactive	never	mild	no	no	no	no	44.7064																										319.125	33.61
32905	2005-2006	12	<20	<40	Male	others	low			rented or others	Middle school or lower	inactive			no	no			34.7154																										1006.3	27.11
32906	2005-2006	19	<20	<40	Female	others	middle		Married/Living with partner	rented or others	High school	moderate			no	no			54.7921	127.925																			14.4256	18.5333	57	11.97	13.3	14	411	20.35	-4.57443	Delayed
32907	2005-2006	0	<20	<40	Male	Mexican American				owned or being bought
32908	2005-2006	62	≥20	≥60	Female	Non-Hispanic Black	low	obesity	WidowedDivorcedSeparated	owned or being bought	High school	others	now	never	yes	no	no	no	57.7263	96.245																			65.1807	64.903	117	6.84	11.1	22	624.136	30.29	3.18069	Accelerated
32909	2005-2006	8	<20	<40	Female	others	low			rented or others	Middle school or lower	others			no	no			30.3766																										669.892	13.7
32910	2005-2006	39	≥20	<40	Male	Non-Hispanic White	middle	obesity	Married/Living with partner	owned or being bought	High school	moderate	never	mild	yes	yes	no	no	35.6769	114.531																			39.4013	39.2268	40	10.26	16.1	39	559.765	47.23	0.40128	Accelerated
32911	2005-2006	14	<20	<40	Female	Mexican American	low		Never married	owned or being bought	Middle school or lower	inactive			no	no			36.9075	139.574																			9.82642	13.4093	123	8.55	8.6	10	502.941	30.56	-4.17358	Delayed
32912	2005-2006	1	<20	<40	Female	Mexican American	low			owned or being bought						no																													136.039
32913	2005-2006	19	<20	<40	Female	Mexican American	low		Never married	rented or others	High school	active			no	no			58.2053	112.931	3.1	12.9	229.9	5.4	45.1	51.7	55.8	4.8	17.7	3.94546	1.1314	2.55723	5.43764	1.6864	3.80888	4.02177	1.56862	2.87356	12.8088	15.6708	48	8.55	15.8	11	384	22.87	-6.19122	Delayed
32914	2005-2006	15	<20	<40	Female	Non-Hispanic Black	low		Never married	rented or others	Middle school or lower	inactive			no	no			51.3417	115.799																			14.8849	18.7573	128	6.84	6.6	30	444	44.02	-0.115122	Delayed
32915	2005-2006	20	≥20	<40	Female	Non-Hispanic Black	low	overweight	Married/Living with partner	rented or others	High school	inactive	never	never	no		no	no	48.897	146.437																			29.5582		157	8.55	7.5	16	1682.06	28.44	9.5582	Accelerated
32916	2005-2006	29	≥20	<40	Female	Non-Hispanic White	high	obesity	Married/Living with partner	owned or being bought	College or more	inactive	former	heavy	no		no	no	53.7498	133.628																			27.8663	25.2299	78	5.13	13.6	8	1116.95	30.22	-1.13365	Delayed
32917	2005-2006	49	≥20	40-59	Female	Non-Hispanic Black	high	obesity	WidowedDivorcedSeparated	owned or being bought	College or more	inactive	never	former	yes	no	no	no	45.2079	105.448																			53.1028	54.8639	57	8.55	6.1	17	389.4	38.69	4.10277	Accelerated
32918	2005-2006	64	≥20	≥60	Female	Non-Hispanic Black		obesity	WidowedDivorcedSeparated	rented or others	High school	others	now	former	yes	yes	yes	no	57.9539	113.244																			75.6811	68.8031	86	5.13	7.9	35	1287.69	34.62	11.6811	Accelerated
32919	2005-2006	31	≥20	<40	Male	Non-Hispanic White	high	normal	Married/Living with partner	owned or being bought	High school	active	former	mild	no	no	no	no	65.2921	104.632	217.7	9.7	225.4	6.6	59.7	61.1	74.9	6.3	26.8	4.11251	5.38312	2.27213	5.41788	1.88707	4.08933	4.31615	1.84055	3.2884	21.3135	33.7574	57	15.39	12.4	12	496.667	23.77	-9.68654	Delayed	1
32920	2005-2006	14	<20	<40	Female	Non-Hispanic White	middle		Never married	owned or being bought	Middle school or lower	others			no	no			40.4254	132.498	4.1	9.2	217.8	4.4	52.4	46.8	52.4	4.7	17.7	3.84588	1.41099	2.2192	5.38358	1.4816	3.95891	3.95891	1.54756	2.87356	4.91428	15.0929	92	11.97	16.3	51	451.636	21.66	-9.08572	Delayed
32921	2005-2006	23	≥20	<40	Male	Mexican American	low	normal	Never married	rented or others	High school	others	now	heavy	no	no	no	no	49.5392	121.982																			16.8133	20.8102	98	25.65	29.9	51	969.3	21.95	-6.18666	Delayed
32922	2005-2006	31	≥20	<40	Female	Non-Hispanic White	middle	overweight	Married/Living with partner	owned or being bought	College or more	inactive	now	heavy	no	no	no	yes	47.2306	117.584	11.1	19.6	431.9	8.5	78.3	141.8	334	9.7	17.7	4.95442	2.40695	2.97553	6.06819	2.14007	4.36055	5.81114	2.27213	2.87356	32.7341	30.8987	75	8.55	5.6	7	1014.29	28.11	1.73414	Accelerated	1
32923	2005-2006	23	≥20	<40	Female	Non-Hispanic White	low	normal	Married/Living with partner	rented or others	College or more	inactive	former	mild	no	no	no	no	41.9231																											19.91
32924	2005-2006	53	≥20	40-59	Male	Non-Hispanic Black	middle	obesity	WidowedDivorcedSeparated	owned or being bought	Middle school or lower	inactive	now	never	no	yes	no	no	66.4384	75.1189																			97.8307		87	6.84	7.5	19	1460.8	49.8	44.8307	Accelerated
[truncated: 29,236 more rows]
